# Supplementary material for: 1,3-Dimeth­oxy-2,3-dihydro-1H-isoindole-2-carbothio­amide
Source: Acta Crystallogr Sect E Struct Rep Online. 2008 Dec 6;65(Pt 1):o41. doi: 10.1107/S1600536808040075 (PMC2967958; doi:10.1107/S1600536808040075)
Supplement: Supplementary file 1 [file e-65-00o41-sup1.cif]

##############################################################################
###                                                                        ###
###        Electronic paper (Acta Crystallographica Section E)             ###
###                                                                        ###
##############################################################################
#                                                                            #
# This CIF contains the data in a paper accepted for publication in Acta     #
# Crystallographica Section E. It conforms to the requirements of Notes      #
# for Authors for Section E, and has been peer reviewed under the auspices   #
# of the IUCr Commission on Journals.                                        #
#                                                                            #
# Full details of the Crystallographic Information File format               #
# are given in the paper "The Crystallographic Information File (CIF):       #
# a New Standard Archive File for Crystallography" by S. R. Hall, F. H.      #
# Allen and I. D. Brown [Acta Cryst. (1991), A47, 655-685].                  #
#                                                                            #
# The current version of the core CIF dictionary is obtainable from          #
# ftp://ftp.iucr.org/pub/cif_core.dic. The current version number is 2.4.    #
#                                                                            #
# Software is freely available for graphical display of the structure(s) in  #
# this CIF.  For information consult the CIF home page http://www.iucr.org/  #
# cif/home.html                                                              #
#                                                                            #
# This file may be used for bona fide research purposes within the           #
# scientific community so long as proper attribution is given to the journal # 
# article from which it was obtained.                                        #
#                                                                            #
##############################################################################
                                             
data_text
_audit_creation_method     ?
_journal_date_recd_electronic     2008-11-26
_journal_date_accepted     2008-11-27
_journal_name_full     'Acta Crystallographica, Section E'
_journal_year     2009
_journal_volume     65
_journal_issue      1
_journal_page_first     o41
_journal_page_last     o41
_journal_paper_category     QO
_journal_coeditor_code     HK2586
_publ_contact_author
;
Muhammad Nawaz Tahir,
University of Sargodha,
Department of Physics,
Sargodha
Pakistan
;
_publ_contact_author_email     'dmntahir_uos@yahoo.com'
_publ_contact_author_fax     '0092 48 32 22 121'
_publ_contact_author_phone     '0092 48 92 30 170'
_publ_section_title
;
(1<i>R</i>,3S)-1,3-dimethoxy-2,3-dihydro-1<i>H</i>-isoindole-2-carbothioamide
;
loop_
    _publ_author_name
    _publ_author_address
    'Bushra Maliha'
;
Institute of Chemistry,
University of the Punjab,
Lahore-54590
Pakistan
;
    'Muhammad Ilyas Tariq'
;
Department of Chemistry,
University of Sargodha,
Sargodha
Pakistan
;
    'Tahir, M. Nawaz'
;
Department of Physics,
University of Sargodha,
Sargodha
Pakistan
;
    'Ishtiaq Hussain'
;
Institute of Chemistry,
University of the Punjab,
Lahore-54590
Pakistan
;
    'Muhammad Ali'
;
Department of Chemistry
University of Sargodha
Sargodha
Pakistan
;
data_I
_audit_creation_method     SHELXL97
_chemical_name_systematic
;
(1<i>R</i>,3S)-1,3-dimethoxy-2,3-dihydro-1<i>H</i>-isoindole-2-carbothioamide
;
_chemical_name_common     ?
_chemical_formula_moiety     'C11 H14 N2 O2 S'
_chemical_formula_sum     'C11 H14 N2 O2 S'
_chemical_formula_iupac     'C11 H14 N2 O2 S'
_chemical_formula_weight     238.30
_chemical_melting_point     ?
_symmetry_cell_setting     monoclinic
_symmetry_space_group_name_H-M     'C 2/c'
_symmetry_space_group_name_Hall     '-C 2yc'
loop_
    _symmetry_equiv_pos_site_id
    _symmetry_equiv_pos_as_xyz
    1 x,y,z
    2 -x,y,1/2-z
    3 -x,-y,-z
    4 x,-y,1/2+z
    5 1/2+x,1/2+y,z
    6 1/2-x,1/2+y,1/2-z
    7 1/2-x,1/2-y,-z
    8 1/2+x,1/2-y,1/2+z
_cell_length_a     15.4577(8)
_cell_length_b     8.6455(5)
_cell_length_c     18.2184(10)
_cell_angle_alpha     90
_cell_angle_beta     107.322(2)
_cell_angle_gamma     90
_cell_volume     2324.3(2)
_cell_formula_units_Z     8
_cell_measurement_reflns_used     1295
_cell_measurement_theta_min     2.34
_cell_measurement_theta_max     28.32
_cell_measurement_temperature     100(2)
_exptl_crystal_description     prismatic
_exptl_crystal_colour     red
_exptl_crystal_size_max     0.20
_exptl_crystal_size_mid     0.16
_exptl_crystal_size_min     0.12
_exptl_crystal_density_diffrn     1.362
_exptl_crystal_density_meas     ?
_exptl_crystal_density_method     'not measured'
_exptl_crystal_F_000     1008
_exptl_absorpt_coefficient_mu     0.266
_exptl_absorpt_correction_type     multi-scan
_exptl_absorpt_process_details     '(SADABS; Bruker, 2005)'
_exptl_absorpt_correction_T_min     0.945
_exptl_absorpt_correction_T_max     0.969
_exptl_special_details
;
;
_diffrn_ambient_temperature     100(2)
_diffrn_radiation_type     MoK\a
_diffrn_radiation_wavelength     0.71073
_diffrn_radiation_source     'fine-focus sealed tube'
_diffrn_radiation_monochromator     graphite
_diffrn_measurement_device_type     'Bruker Kappa APEXII CCD diffractometer'
_diffrn_measurement_method     '\w scans'
_diffrn_detector_area_resol_mean     7.40
_diffrn_reflns_number     18083
_diffrn_reflns_av_R_equivalents     0.0322
_diffrn_reflns_av_sigmaI/netI     0.0274
_diffrn_reflns_theta_min     2.34
_diffrn_reflns_theta_max     28.32
_diffrn_reflns_theta_full     28.32
_diffrn_measured_fraction_theta_max     0.990
_diffrn_measured_fraction_theta_full     0.990
_diffrn_reflns_limit_h_min     -20
_diffrn_reflns_limit_h_max     20
_diffrn_reflns_limit_k_min     -11
_diffrn_reflns_limit_k_max     11
_diffrn_reflns_limit_l_min     -24
_diffrn_reflns_limit_l_max     23
_diffrn_standards_number     0
_diffrn_standards_interval_count     ?
_diffrn_standards_interval_time     ?
_diffrn_standards_decay_%     ?
_refine_special_details
;
Refinement of <i>F</i>^2^ against ALL reflections. The weighted
<i>R</i>-factor <i>wR</i> and goodness of fit <i>S</i> are based
on <i>F</i>^2^, conventional <i>R</i>-factors <i>R</i> are based
on <i>F</i>, with <i>F</i> set to zero for negative <i>F</i>^2^.
The threshold expression of <i>F</i>^2^ > \s(<i>F</i>^2^) is used
only for calculating <i>R</i>-factors(gt) <i>etc</i>. and is not
relevant to the choice of reflections for refinement. <i>R</i>-factors
based on <i>F</i>^2^ are statistically about twice as large as those
based on <i>F</i>, and <i>R</i>- factors based on ALL data will be
even larger.
;
_reflns_number_total     2894
_reflns_number_gt     2471
_reflns_threshold_expression     I>2\s(I)
_refine_ls_structure_factor_coef     Fsqd
_refine_ls_matrix_type     full
_refine_ls_R_factor_all     0.0419
_refine_ls_R_factor_gt     0.0319
_refine_ls_wR_factor_gt     0.0976
_refine_ls_wR_factor_ref     0.1097
_refine_ls_goodness_of_fit_ref     1.009
_refine_ls_restrained_S_all     1.009
_refine_ls_number_reflns     2894
_refine_ls_number_parameters     159
_refine_ls_number_restraints     0
_refine_ls_hydrogen_treatment     mixed
_refine_ls_weighting_scheme     calc
_refine_ls_weighting_details
         'calc w=1/[\s^2^(Fo^2^)+(0.0799P)^2^+0.6600P] where P=(Fo^2^+2Fc^2^)/3'
_atom_sites_solution_hydrogens     geom
_atom_sites_solution_primary     direct
_atom_sites_solution_secondary     difmap
_refine_ls_shift/su_max     0.002
_refine_ls_shift/su_mean     0.000
_refine_diff_density_max     0.440
_refine_diff_density_min     -0.368
_refine_ls_extinction_method     none
_refine_ls_abs_structure_details     ' '
loop_
    _atom_type_symbol
    _atom_type_description
    _atom_type_scat_dispersion_real
    _atom_type_scat_dispersion_imag
    _atom_type_scat_source
    'C' 'C' 0.0033 0.0016
                         'International Tables Vol C Tables 4.2.6.8 and 6.1.1.4'
    'H' 'H' 0.0000 0.0000
                         'International Tables Vol C Tables 4.2.6.8 and 6.1.1.4'
    'N' 'N' 0.0061 0.0033
                         'International Tables Vol C Tables 4.2.6.8 and 6.1.1.4'
    'O' 'O' 0.0106 0.0060
                         'International Tables Vol C Tables 4.2.6.8 and 6.1.1.4'
    'S' 'S' 0.1246 0.1234
                         'International Tables Vol C Tables 4.2.6.8 and 6.1.1.4'
_computing_data_collection     'APEX2 (Bruker, 2007)'
_computing_cell_refinement     'SAINT (Bruker, 2007)'
_computing_data_reduction     'SAINT (Bruker, 2007)'
_computing_structure_solution     'SHELXS97 (Sheldrick, 2008)'
_computing_structure_refinement     'SHELXL97 (Sheldrick, 2008)'
_computing_molecular_graphics
                   'Ortep3 for Windows (Farrugia, 1997) and PLATON (Spek, 2003)'
_computing_publication_material
;
'WinGx publication routines (Farrugia, 1999) and PLATON'
;
loop_
    _atom_site_type_symbol
    _atom_site_label
    _atom_site_fract_x
    _atom_site_fract_y
    _atom_site_fract_z
    _atom_site_U_iso_or_equiv
    _atom_site_thermal_displace_type
    _atom_site_calc_flag
    _atom_site_refinement_flags
    _atom_site_occupancy
    S S1 0.11517(2) 0.49877(3) 0.21266(2) 0.02040(10)
                                                    Uani . . 1.000
    O O1 0.14785(6) -0.02891(10) 0.15401(5) 0.0138(2) Uani . . 1.000
    O O2 -0.01835(6) 0.30468(10) 0.05803(5) 0.0171(2) Uani . . 1.000
    N N1 0.07220(7) 0.20405(11) 0.17484(6) 0.0120(3) Uani . . 1.000
    N N2 0.21825(7) 0.25081(12) 0.24928(6) 0.0148(3) Uani . . 1.000
    C C1 0.08273(8) 0.03577(13) 0.18556(7) 0.0110(3) Uani . . 1.000
    C C2 -0.01336(8) -0.02006(14) 0.15260(7) 0.0117(3) Uani . . 1.000
    C C3 -0.04573(8) -0.17035(14) 0.15157(7) 0.0154(3) Uani . . 1.000
    C C4 -0.13922(9) -0.19328(15) 0.12533(8) 0.0174(3) Uani . . 1.000
    C C5 -0.19841(9) -0.06902(15) 0.10138(7) 0.0167(3) Uani . . 1.000
    C C6 -0.16516(8) 0.08113(14) 0.10175(7) 0.0141(3) Uani . . 1.000
    C C7 -0.07174(8) 0.10380(13) 0.12693(7) 0.0119(3) Uani . . 1.000
    C C8 -0.01925(8) 0.25238(13) 0.13215(7) 0.0128(3) Uani . . 1.000
    C C9 0.12812(10) -0.01421(17) 0.07232(8) 0.0221(4) Uani . . 1.000
    C C10 -0.08727(10) 0.41497(17) 0.02569(9) 0.0275(4) Uani . . 1.000
    C C11 0.13705(8) 0.30768(14) 0.21217(7) 0.0125(3) Uani . . 1.000
    H H1 0.1091(11) 0.0123(16) 0.2398(10) 0.0132 Uiso . . 1.000
    H H1N 0.2602(11) 0.318(2) 0.2748(9) 0.0178 Uiso . . 1.000
    H H2N 0.2325(11) 0.160(2) 0.2447(9) 0.0178 Uiso . . 1.000
    H H3 -0.00537 -0.25487 0.16825 0.0184 Uiso . . 1.000
    H H4 -0.16291 -0.29503 0.12374 0.0208 Uiso . . 1.000
    H H5 -0.26194 -0.08673 0.08467 0.0201 Uiso . . 1.000
    H H6 -0.20533 0.16594 0.08519 0.0169 Uiso . . 1.000
    H H8 -0.0393(10) 0.3344(18) 0.1604(9) 0.0153 Uiso . . 1.000
    H H9A 0.07524 -0.07779 0.04676 0.0265 Uiso . . 1.000
    H H9B 0.18042 -0.04909 0.05681 0.0265 Uiso . . 1.000
    H H9C 0.11520 0.09429 0.05753 0.0265 Uiso . . 1.000
    H H10A -0.14679 0.36807 0.01925 0.0330 Uiso . . 1.000
    H H10B -0.08290 0.44837 -0.02449 0.0330 Uiso . . 1.000
    H H10C -0.07967 0.50456 0.05998 0.0330 Uiso . . 1.000
loop_
    _atom_site_aniso_label
    _atom_site_aniso_U_11
    _atom_site_aniso_U_22
    _atom_site_aniso_U_33
    _atom_site_aniso_U_12
    _atom_site_aniso_U_13
    _atom_site_aniso_U_23
    S1 0.0134(2) 0.0095(2) 0.0347(2) 0.00040(10)
                                               0.0018(2) -0.00170(10)
    O1 0.0126(4) 0.0154(4) 0.0131(4) 0.0039(3) 0.0032(3) -0.0015(3)
    O2 0.0180(4) 0.0163(4) 0.0155(4) 0.0019(3) 0.0025(4) 0.0062(3)
    N1 0.0103(5) 0.0095(4) 0.0144(5) 0.0014(3) 0.0010(4) 0.0007(4)
    N2 0.0121(5) 0.0107(5) 0.0195(5) 0.0001(4) 0.0013(4) -0.0006(4)
    C1 0.0115(5) 0.0089(5) 0.0119(5) 0.0016(4) 0.0024(4) 0.0000(4)
    C2 0.0105(5) 0.0133(5) 0.0109(5) 0.0006(4) 0.0025(4) -0.0007(4)
    C3 0.0161(6) 0.0124(5) 0.0162(6) 0.0005(4) 0.0026(5) -0.0008(4)
    C4 0.0182(6) 0.0145(6) 0.0184(6) -0.0043(4) 0.0040(5) -0.0014(5)
    C5 0.0123(5) 0.0208(6) 0.0160(6) -0.0035(5) 0.0027(5) -0.0001(5)
    C6 0.0126(5) 0.0160(6) 0.0130(6) 0.0016(4) 0.0027(4) 0.0011(4)
    C7 0.0134(5) 0.0121(5) 0.0098(5) 0.0006(4) 0.0030(4) -0.0004(4)
    C8 0.0113(5) 0.0116(5) 0.0138(5) 0.0013(4) 0.0013(4) 0.0011(4)
    C9 0.0224(7) 0.0315(8) 0.0134(6) 0.0055(5) 0.0069(5) -0.0018(5)
    C10 0.0194(6) 0.0282(7) 0.0313(8) 0.0045(5) 0.0021(6) 0.0163(6)
    C11 0.0127(5) 0.0127(5) 0.0126(5) -0.0006(4) 0.0046(4) 0.0003(4)
_geom_special_details
;
Bond distances, angles <i>etc</i>. have been calculated using the rounded
fractional coordinates. All su's are estimated from the variances of the
(full) variance-covariance matrix. The cell e.s.d.'s are taken into
account in the estimation of distances, angles and torsion angles
;
loop_
    _geom_bond_atom_site_label_1
    _geom_bond_atom_site_label_2
    _geom_bond_site_symmetry_1
    _geom_bond_site_symmetry_2
    _geom_bond_distance
    _geom_bond_publ_flag
    S1 C11 . . 1.6869(12) no
    O1 C1 . . 1.4145(16) no
    O1 C9 . . 1.4331(16) no
    O2 C8 . . 1.4280(15) no
    O2 C10 . . 1.4204(18) no
    N1 C1 . . 1.4705(15) no
    N1 C8 . . 1.4571(17) no
    N1 C11 . . 1.3653(16) no
    N2 C11 . . 1.3300(17) no
    N2 H1N . . 0.891(17) no
    N2 H2N . . 0.826(17) no
    C1 C2 . . 1.5062(18) no
    C2 C7 . . 1.3887(17) no
    C2 C3 . . 1.3905(17) no
    C3 C4 . . 1.3946(19) no
    C4 C5 . . 1.3942(19) no
    C5 C6 . . 1.3954(18) no
    C6 C7 . . 1.3927(18) no
    C7 C8 . . 1.5072(17) no
    C1 H1 . . 0.972(17) no
    C3 H3 . . 0.9500 no
    C4 H4 . . 0.9500 no
    C5 H5 . . 0.9500 no
    C6 H6 . . 0.9500 no
    C8 H8 . . 0.979(16) no
    C9 H9A . . 0.9800 no
    C9 H9B . . 0.9800 no
    C9 H9C . . 0.9800 no
    C10 H10A . . 0.9800 no
    C10 H10B . . 0.9800 no
    C10 H10C . . 0.9800 no
loop_
    _geom_contact_atom_site_label_1
    _geom_contact_atom_site_label_2
    _geom_contact_distance
    _geom_contact_site_symmetry_1
    _geom_contact_site_symmetry_2
    _geom_contact_publ_flag
    S1 O2 3.3984(10) . . no
    S1 N2 3.2857(11) . 6_555 no
    S1 H3 2.7900 . 1_565 no
    S1 H8 2.697(16) . . no
    S1 H2N 2.646(17) . 6_555 no
    O1 N2 2.9867(14) . . no
    O1 N2 2.9738(14) . 6_545 no
    O2 S1 3.3984(10) . . no
    O1 H1N 2.087(17) . 6_545 no
    O1 H2N 2.413(17) . . no
    O2 H9C 2.7500 . . no
    O2 H9A 2.7000 . 3_555 no
    O2 H10B 2.8200 . 3_565 no
    N2 C6 3.3938(16) . 2_555 no
    N2 O1 2.9867(14) . . no
    N2 O1 2.9738(14) . 6_555 no
    N2 S1 3.2857(11) . 6_545 no
    N1 H9C 2.6000 . . no
    N2 H1 2.637(16) . . no
    C1 C2 3.4582(18) . 2_555 no
    C1 C7 3.5200(17) . 2_555 no
    C2 C2 3.4486(17) . 2_555 no
    C2 C1 3.4582(18) . 2_555 no
    C3 C3 3.4413(17) . 2_555 no
    C6 N2 3.3938(16) . 2_555 no
    C6 C9 3.4352(19) . 3_555 no
    C6 C10 3.563(2) . . no
    C7 C1 3.5200(17) . 2_555 no
    C7 C9 3.5571(19) . 3_555 no
    C9 C7 3.5571(19) . 3_555 no
    C9 C6 3.4352(19) . 3_555 no
    C10 C10 3.438(2) . 3_565 no
    C10 C6 3.563(2) . . no
    C1 H1N 2.986(17) . 6_545 no
    C1 H2N 2.488(17) . . no
    C2 H9A 2.7200 . . no
    C2 H1 2.800(18) . 2_555 no
    C3 H1 2.920(17) . 2_555 no
    C4 H1 2.955(16) . 2_555 no
    C5 H1 2.897(17) . 2_555 no
    C6 H10A 2.9600 . . no
    C6 H1 2.819(17) . 2_555 no
    C6 H9B 2.8400 . 3_555 no
    C7 H1 2.773(17) . 2_555 no
    C7 H10A 3.0100 . . no
    C10 H10B 2.8900 . 3_565 no
    C10 H5 2.9800 . 7_455 no
    H1 N2 2.637(16) . . no
    H1 H2N 2.28(2) . . no
    H1 C2 2.800(18) . 2_555 no
    H1 C3 2.920(17) . 2_555 no
    H1 C4 2.955(16) . 2_555 no
    H1 C5 2.897(17) . 2_555 no
    H1 C6 2.819(17) . 2_555 no
    H1 C7 2.773(17) . 2_555 no
    H1N O1 2.087(17) . 6_555 no
    H1N C1 2.986(17) . 6_555 no
    H2N O1 2.413(17) . . no
    H2N C1 2.488(17) . . no
    H2N H1 2.28(2) . . no
    H2N S1 2.646(17) . 6_545 no
    H3 S1 2.7900 . 1_545 no
    H5 C10 2.9800 . 7_455 no
    H6 H10A 2.4400 . . no
    H6 H10A 2.5200 . 7_455 no
    H8 S1 2.697(16) . . no
    H8 H10C 2.2800 . . no
    H9A C2 2.7200 . . no
    H9A O2 2.7000 . 3_555 no
    H9B C6 2.8400 . 3_555 no
    H9C O2 2.7500 . . no
    H9C N1 2.6000 . . no
    H10A C6 2.9600 . . no
    H10A C7 3.0100 . . no
    H10A H6 2.4400 . . no
    H10A H6 2.5200 . 7_455 no
    H10B O2 2.8200 . 3_565 no
    H10B C10 2.8900 . 3_565 no
    H10C H8 2.2800 . . no
loop_
    _geom_angle_atom_site_label_1
    _geom_angle_atom_site_label_2
    _geom_angle_atom_site_label_3
    _geom_angle_site_symmetry_1
    _geom_angle_site_symmetry_2
    _geom_angle_site_symmetry_3
    _geom_angle
    _geom_angle_publ_flag
    C1 O1 C9 . . . 115.45(10) no
    C8 O2 C10 . . . 112.80(10) no
    C1 N1 C8 . . . 113.96(10) no
    C1 N1 C11 . . . 123.18(10) no
    C8 N1 C11 . . . 121.97(10) no
    H1N N2 H2N . . . 119.8(16) no
    C11 N2 H1N . . . 117.0(11) no
    C11 N2 H2N . . . 122.7(12) no
    O1 C1 N1 . . . 113.65(10) no
    O1 C1 C2 . . . 116.61(10) no
    N1 C1 C2 . . . 101.95(10) no
    C1 C2 C3 . . . 127.81(11) no
    C3 C2 C7 . . . 121.39(12) no
    C1 C2 C7 . . . 110.61(10) no
    C2 C3 C4 . . . 118.00(12) no
    C3 C4 C5 . . . 120.95(12) no
    C4 C5 C6 . . . 120.59(13) no
    C5 C6 C7 . . . 118.48(11) no
    C2 C7 C6 . . . 120.56(11) no
    C2 C7 C8 . . . 110.63(11) no
    C6 C7 C8 . . . 128.80(11) no
    N1 C8 C7 . . . 101.99(9) no
    O2 C8 N1 . . . 108.33(10) no
    O2 C8 C7 . . . 111.52(10) no
    S1 C11 N1 . . . 121.78(10) no
    S1 C11 N2 . . . 121.31(10) no
    N1 C11 N2 . . . 116.90(11) no
    O1 C1 H1 . . . 101.4(10) no
    N1 C1 H1 . . . 109.8(8) no
    C2 C1 H1 . . . 113.8(10) no
    C2 C3 H3 . . . 121.00 no
    C4 C3 H3 . . . 121.00 no
    C3 C4 H4 . . . 120.00 no
    C5 C4 H4 . . . 120.00 no
    C4 C5 H5 . . . 120.00 no
    C6 C5 H5 . . . 120.00 no
    C5 C6 H6 . . . 121.00 no
    C7 C6 H6 . . . 121.00 no
    O2 C8 H8 . . . 111.2(9) no
    N1 C8 H8 . . . 109.6(9) no
    C7 C8 H8 . . . 113.7(9) no
    O1 C9 H9A . . . 109.00 no
    O1 C9 H9B . . . 109.00 no
    O1 C9 H9C . . . 109.00 no
    H9A C9 H9B . . . 109.00 no
    H9A C9 H9C . . . 109.00 no
    H9B C9 H9C . . . 109.00 no
    O2 C10 H10A . . . 109.00 no
    O2 C10 H10B . . . 109.00 no
    O2 C10 H10C . . . 109.00 no
    H10A C10 H10B . . . 109.00 no
    H10A C10 H10C . . . 109.00 no
    H10B C10 H10C . . . 109.00 no
loop_
    _geom_torsion_atom_site_label_1
    _geom_torsion_atom_site_label_2
    _geom_torsion_atom_site_label_3
    _geom_torsion_atom_site_label_4
    _geom_torsion_site_symmetry_1
    _geom_torsion_site_symmetry_2
    _geom_torsion_site_symmetry_3
    _geom_torsion_site_symmetry_4
    _geom_torsion
    _geom_torsion_publ_flag
    C9 O1 C1 N1 . . . . -62.73(14) no
    C9 O1 C1 C2 . . . . 55.45(14) no
    C10 O2 C8 N1 . . . . -153.14(10) no
    C10 O2 C8 C7 . . . . 95.39(12) no
    C8 N1 C1 O1 . . . . 120.77(11) no
    C8 N1 C1 C2 . . . . -5.57(13) no
    C11 N1 C1 O1 . . . . -69.90(15) no
    C11 N1 C1 C2 . . . . 163.77(11) no
    C1 N1 C8 O2 . . . . -108.78(11) no
    C1 N1 C8 C7 . . . . 8.96(13) no
    C11 N1 C8 O2 . . . . 81.74(13) no
    C11 N1 C8 C7 . . . . -160.52(11) no
    C1 N1 C11 S1 . . . . -167.45(9) no
    C1 N1 C11 N2 . . . . 11.57(18) no
    C8 N1 C11 S1 . . . . 1.05(17) no
    C8 N1 C11 N2 . . . . -179.93(11) no
    O1 C1 C2 C3 . . . . 60.04(17) no
    O1 C1 C2 C7 . . . . -125.00(11) no
    N1 C1 C2 C3 . . . . -175.58(12) no
    N1 C1 C2 C7 . . . . -0.62(13) no
    C1 C2 C3 C4 . . . . 173.19(12) no
    C7 C2 C3 C4 . . . . -1.28(19) no
    C1 C2 C7 C6 . . . . -173.11(11) no
    C1 C2 C7 C8 . . . . 6.27(14) no
    C3 C2 C7 C6 . . . . 2.22(19) no
    C3 C2 C7 C8 . . . . -178.40(11) no
    C2 C3 C4 C5 . . . . -0.45(19) no
    C3 C4 C5 C6 . . . . 1.3(2) no
    C4 C5 C6 C7 . . . . -0.33(19) no
    C5 C6 C7 C2 . . . . -1.37(18) no
    C5 C6 C7 C8 . . . . 179.37(12) no
    C2 C7 C8 O2 . . . . 106.35(12) no
    C2 C7 C8 N1 . . . . -9.08(13) no
    C6 C7 C8 O2 . . . . -74.34(16) no
    C6 C7 C8 N1 . . . . 170.24(12) no
loop_
    _geom_hbond_atom_site_label_D
    _geom_hbond_atom_site_label_H
    _geom_hbond_atom_site_label_A
    _geom_hbond_site_symmetry_A
    _geom_hbond_distance_DH
    _geom_hbond_distance_HA
    _geom_hbond_distance_DA
    _geom_hbond_angle_DHA
    _geom_hbond_publ_flag
    N2 H1N O1 6_555 0.891(17) 2.087(17) 2.9738(14) 172.9(15) yes
    N2 H2N O1 . 0.826(17) 2.413(17) 2.9867(14) 127.3(14) yes
    N2 H2N S1 6_545 0.826(17) 2.646(17) 3.2857(11) 135.4(15) yes
    C3 H3 S1 1_545 0.9500 2.7900 3.7362(13) 178.00 yes
    C8 H8 S1 . 0.979(16) 2.697(16) 3.0318(12) 100.5(11) yes
    C9 H9C N1 . 0.9800 2.6000 2.9593(18) 102.00 yes
    C1 H1 CgB 2_555 0.9800 2.500(17) 3.4059(13) 155.10(10)
                                                         yes
    C9 H9C CgA . 0.9800 2.74 2.9052(16) 90 yes
