# Supplementary material for: 1,3-Dimeth­oxy-2,3-dihydro-1H-isoindole-2-carbothio­amide
Source: Acta Crystallogr Sect E Struct Rep Online. 2008 Dec 6;65(Pt 1):o41. doi: 10.1107/S1600536808040075 (PMC2967958; doi:10.1107/S1600536808040075)
Supplement: Supplementary file 2 [file e-65-00o41-Isup2.hkl]

#
# h,k,l, Fc-squared, Fo-squared, sigma(Fo-squared) and status flag
#
data_I
_shelx_title ' bm49sad in C2/c'
_shelx_refln_list_code          4
_shelx_F_calc_maximum      383.67
_exptl_crystal_F_000      1008.00
_reflns_d_resolution_high  0.7492
 
loop_
 _symmetry_equiv_pos_as_xyz
 'x, y, z'
 '-x, y, -z+1/2'
 'x+1/2, y+1/2, z'
 '-x+1/2, y+1/2, -z+1/2'
 '-x, -y, -z'
 'x, -y, z-1/2'
 '-x+1/2, -y+1/2, -z'
 'x+1/2, -y+1/2, z-1/2'
 
_cell_length_a    15.4577
_cell_length_b     8.6455
_cell_length_c    18.2184
_cell_angle_alpha  90.000
_cell_angle_beta  107.322
_cell_angle_gamma  90.000
 
_shelx_F_squared_multiplier     1.000
 
loop_
 _refln_index_h
 _refln_index_k
 _refln_index_l
 _refln_F_squared_calc
 _refln_F_squared_meas
 _refln_F_squared_sigma
 _refln_observed_status
   2   0   0    23014.50     5523.08  11575.42 o
   4   0   0    23887.11    23773.52    421.10 o
   6   0   0       34.93       83.30      6.62 o
   8   0   0     6218.82     5544.73    154.32 o
  10   0   0      485.52      354.20     21.60 o
  12   0   0      470.05      483.32     27.12 o
  14   0   0     1493.65     1273.60     90.83 o
  16   0   0       73.60       72.08     18.51 o
  18   0   0       82.48      100.12     15.23 o
   1   1   0    10136.21     4949.07   2363.77 o
   3   1   0     2284.43     2271.97     17.51 o
   5   1   0     8754.89     8744.92     35.89 o
   7   1   0       28.02       47.83      8.63 o
   9   1   0     8286.24     8391.95    114.38 o
  11   1   0       10.62       11.84      6.32 o
  13   1   0     5129.43     4610.37     43.70 o
  15   1   0      977.38      778.59     21.79 o
  17   1   0     1781.15     1861.24     41.60 o
  19   1   0      173.00      178.91     18.57 o
   0   2   0    10598.38    10322.37    837.34 o
   2   2   0      568.20      602.15     14.69 o
   4   2   0    45065.15    45744.10    934.86 o
   6   2   0      978.99      782.87     15.27 o
   8   2   0     2137.10     2013.72     26.59 o
  10   2   0     1891.14     1767.32     28.74 o
  12   2   0       17.47       27.90      8.18 o
  14   2   0     1482.72     1486.78     33.33 o
  16   2   0      653.45      684.56     25.92 o
  18   2   0      539.96      559.69     26.86 o
   1   3   0       50.33       33.60      3.06 o
   3   3   0      476.33      517.60      7.15 o
   5   3   0    11157.49    12145.54     94.29 o
   7   3   0     5614.61     5995.30     53.18 o
   9   3   0      280.44      265.06     12.03 o
  11   3   0      235.57      224.16     12.18 o
  13   3   0     3379.49     3200.10     37.86 o
  15   3   0      134.62      120.87     13.48 o
  17   3   0     2708.96     2710.09     57.87 o
  19   3   0      439.64      454.86     27.04 o
   0   4   0    35582.30    37002.50    406.81 o
   2   4   0      756.57      829.83     10.56 o
   4   4   0     3032.72     2707.40     18.75 o
   6   4   0      231.96      290.34      9.93 o
   8   4   0    11146.28    10678.26     59.32 o
  10   4   0     1808.41     1820.74     25.11 o
  12   4   0     1912.58     2002.14     28.31 o
  14   4   0        4.74        6.46      7.18 o
  16   4   0       90.18       82.43     14.77 o
  18   4   0      334.25      375.40     27.14 o
   1   5   0      705.75      582.50     10.02 o
   3   5   0      591.31      650.01     10.89 o
   5   5   0       45.25       32.26      4.56 o
   7   5   0      739.40      823.07     14.48 o
   9   5   0     2545.28     2522.85     47.30 o
  11   5   0       53.55       83.01      8.62 o
  13   5   0     3216.54     3107.29     37.82 o
  15   5   0      172.85      168.49     12.93 o
  17   5   0     1430.22     1558.46     46.26 o
   0   6   0     3838.66     3690.12     50.15 o
   2   6   0     1857.57     1949.39     22.87 o
   4   6   0     6113.80     6009.50     40.55 o
   6   6   0        3.07        2.33      4.48 o
   8   6   0     6887.54     6435.62     90.76 o
  10   6   0       79.75      100.42      9.13 o
  12   6   0     2552.26     2604.99     35.03 o
  14   6   0      720.19      770.46     22.43 o
  16   6   0     1194.83     1331.85     45.70 o
   1   7   0      593.85      548.20     13.77 o
   3   7   0     3441.20     3152.93     25.56 o
   5   7   0     2455.96     2492.04     24.55 o
   7   7   0      224.33      245.21     10.59 o
   9   7   0      403.00      448.30     16.91 o
  11   7   0       23.72       15.15      8.14 o
  13   7   0     1282.61     1318.73     30.13 o
  15   7   0        4.68       16.72     13.33 o
   0   8   0      370.34      450.20     19.74 o
   2   8   0        0.00       -0.02      4.59 o
   4   8   0      460.00      470.49     15.05 o
   6   8   0      508.49      468.32     17.46 o
   8   8   0     2610.50     2489.19     45.29 o
  10   8   0     1484.97     1503.57     40.35 o
  12   8   0      730.43      689.65     29.00 o
  14   8   0      686.74      764.30     31.84 o
   1   9   0      977.03      922.75     20.04 o
   3   9   0      834.74      827.51     19.22 o
   5   9   0      537.20      576.02     19.92 o
   7   9   0      105.41      109.87     11.98 o
   9   9   0     1221.66     1255.14     36.63 o
  11   9   0       61.41       57.05     13.91 o
   0  10   0     4180.83     4385.96     61.45 o
   2  10   0      597.17      580.06     18.30 o
   4  10   0     4254.69     4207.03     54.19 o
   6  10   0      160.84      152.91     13.55 o
   8  10   0     1218.57     1211.37     38.06 o
   1  11   0      709.77      695.26     21.26 o
   3  11   0      334.88      348.83     19.18 o
   5  11   0     1518.32     1553.78     34.99 o
 -19   1   1        6.67        6.84     12.64 o
 -17   1   1        0.36        7.01     11.52 o
 -15   1   1      946.01      847.22     21.78 o
 -13   1   1     5640.15     5055.73     63.75 o
 -11   1   1      556.09      525.88     15.57 o
  -9   1   1     1596.19     1668.44     34.80 o
  -7   1   1      313.26      410.36     14.10 o
  -5   1   1     1863.61     1834.50     13.33 o
  -3   1   1      544.81      556.97      7.91 o
   1   1   1    10553.40     9432.92    435.45 o
   3   1   1      252.85      220.71      7.18 o
   5   1   1      294.18      331.56      9.13 o
   7   1   1     4540.86     5044.90     39.16 o
   9   1   1       94.66       87.17      8.12 o
  11   1   1      215.01      245.92     12.07 o
  13   1   1       53.26       35.56      7.95 o
  15   1   1      226.86      202.85     13.07 o
  17   1   1      109.37       72.33     14.06 o
  19   1   1     1000.87     1151.69     37.79 o
 -18   2   1      235.09      270.01     19.84 o
 -16   2   1      274.09      276.56     18.07 o
 -14   2   1        1.85       -1.81      8.05 o
 -12   2   1      209.67      215.78     13.53 o
 -10   2   1       40.18       26.10      7.24 o
  -8   2   1     1342.02     1585.25     23.29 o
  -6   2   1     7306.74     7984.01     39.72 o
  -4   2   1     3388.05     3326.02     33.53 o
  -2   2   1      645.80      636.27      6.20 o
   0   2   1     2484.90     2258.42    148.34 o
   2   2   1     1083.01     1044.78     11.95 o
   4   2   1     1705.23     1754.62     14.63 o
   6   2   1      567.36      675.59     14.64 o
   8   2   1     2391.50     2475.29     26.20 o
  10   2   1      910.19      805.10     21.53 o
  12   2   1     3679.04     3610.20     37.74 o
  14   2   1       27.13       40.34     10.68 o
  16   2   1      293.19      321.24     20.10 o
  18   2   1       44.42       43.90     13.63 o
 -19   3   1        0.97        6.43     12.80 o
 -17   3   1        2.09       -2.18     10.87 o
 -15   3   1      106.90      100.96     12.61 o
 -13   3   1      143.49      149.66     10.49 o
 -11   3   1     1148.76     1121.47     22.24 o
  -9   3   1     2848.10     2811.30     30.11 o
  -7   3   1      776.18      863.95     14.44 o
  -5   3   1    10676.53    11808.33    115.55 o
  -3   3   1     5102.17     5487.82     35.24 o
  -1   3   1      205.15      192.27      5.47 o
   1   3   1     6586.10     6850.31     41.70 o
   3   3   1     3757.49     4048.76     30.87 o
   5   3   1      678.07      777.72     12.11 o
   7   3   1      465.00      595.18     14.17 o
   9   3   1      196.80      161.29      9.69 o
  11   3   1     6040.08     5811.91     54.35 o
  13   3   1      201.39      237.04     13.38 o
  15   3   1      245.17      190.69     18.10 o
  17   3   1      483.33      442.94     27.95 o
 -18   4   1       28.94       14.49     12.61 o
 -16   4   1       91.28       87.07     12.96 o
 -14   4   1       26.35       22.78      7.72 o
 -12   4   1      537.34      504.75     16.02 o
 -10   4   1       40.45       28.73      6.57 o
  -8   4   1     5327.69     5270.94     51.43 o
  -6   4   1       79.41       53.33      5.33 o
  -4   4   1        3.81       11.72      2.61 o
  -2   4   1     4212.74     4500.97     22.61 o
   0   4   1      950.43     1036.46     13.05 o
   2   4   1      249.28      322.78      6.82 o
   4   4   1      764.88      986.72     11.24 o
   6   4   1       26.78       34.76      4.72 o
   8   4   1     1972.23     1954.47     26.58 o
  10   4   1     1332.15     1338.23     27.43 o
  12   4   1      136.40      148.14     10.59 o
  14   4   1      136.63      154.40     11.42 o
  16   4   1       17.25        7.69     11.72 o
  18   4   1      194.55      221.93     19.71 o
 -17   5   1       85.77       88.38     17.10 o
 -15   5   1      252.89      303.51     15.42 o
 -13   5   1       45.98       32.55      8.40 o
 -11   5   1      126.02      124.55      9.46 o
  -9   5   1     1071.55     1108.94     20.31 o
  -7   5   1     1323.06     1404.88     20.46 o
  -5   5   1      283.66      343.92      9.26 o
  -3   5   1     1712.38     1685.14     17.32 o
  -1   5   1     1066.12     1236.30     15.50 o
   1   5   1       13.36       26.07      3.55 o
   3   5   1       84.18      126.27      5.58 o
   5   5   1      244.13      271.78      8.11 o
   7   5   1     2292.59     2307.02     29.18 o
   9   5   1      339.96      358.69     13.59 o
  11   5   1      104.83      135.19     10.01 o
  13   5   1       14.89        3.48      7.78 o
  15   5   1      413.61      516.56     20.98 o
  17   5   1       44.07       69.09     16.29 o
 -16   6   1      621.32      742.83     23.46 o
 -14   6   1      440.72      473.80     18.46 o
 -12   6   1      164.33      134.10     11.08 o
 -10   6   1      325.58      284.15     12.87 o
  -8   6   1     1402.99     1384.47     22.21 o
  -6   6   1     6934.09     6614.69     59.38 o
  -4   6   1      551.27      550.46     10.82 o
  -2   6   1        9.40        2.57      3.57 o
   0   6   1     1878.62     1692.66     21.47 o
   2   6   1      355.97      426.32     10.85 o
   4   6   1     1829.69     1805.96     19.69 o
   6   6   1      215.60      217.74      8.46 o
   8   6   1     1894.83     1986.32     31.28 o
  10   6   1      175.41      171.68     10.86 o
  12   6   1     1033.13     1027.26     27.50 o
  14   6   1        0.36       -4.08      9.11 o
  16   6   1      369.32      392.46     26.29 o
 -15   7   1       40.86       37.49     13.92 o
 -13   7   1       94.48      136.22     21.56 o
 -11   7   1     1158.05     1012.23     30.39 o
  -9   7   1      164.18      160.63     11.49 o
  -7   7   1      169.56      141.35      8.74 o
  -5   7   1     3034.16     2658.98     27.07 o
  -3   7   1      358.40      299.47      9.99 o
  -1   7   1     1247.66     1294.32     21.02 o
   1   7   1      174.44      194.06      8.67 o
   3   7   1     1083.57     1149.78     18.44 o
   5   7   1      198.54      162.50      8.47 o
   7   7   1       29.74       46.97      7.25 o
   9   7   1      198.60      252.95     13.91 o
  11   7   1      166.03      148.96     12.61 o
  13   7   1       19.21       23.44     10.14 o
  15   7   1      157.90      152.97     14.87 o
 -14   8   1      111.29      118.26     17.20 o
 -12   8   1        0.24       -2.60     11.92 o
 -10   8   1      866.68      885.73     29.88 o
  -8   8   1        0.92        2.16      9.35 o
  -6   8   1      689.34      570.41     18.34 o
  -4   8   1        0.21        2.03      5.91 o
  -2   8   1       10.52        7.96      6.16 o
   0   8   1     1035.95      900.37     19.54 o
   2   8   1      521.57      531.19     13.05 o
   4   8   1      119.58      110.13      7.97 o
   6   8   1        9.76       10.12      5.93 o
   8   8   1       47.16       32.49     10.89 o
  10   8   1       53.20       38.77     13.19 o
  12   8   1       19.46        4.36     11.12 o
 -11   9   1        0.82        1.28     11.67 o
  -9   9   1     1160.48     1181.32     41.35 o
  -7   9   1      995.82     1045.83     28.49 o
  -5   9   1      114.89      107.23     10.35 o
  -3   9   1        6.90        3.70      6.64 o
  -1   9   1       19.87       17.75      7.01 o
   1   9   1      513.72      475.98     15.28 o
   3   9   1       33.86       40.77      8.30 o
   5   9   1      688.56      627.33     20.65 o
   7   9   1      583.07      597.03     21.09 o
   9   9   1       41.31       41.46     13.40 o
  11   9   1        3.07       -3.65     11.76 o
 -10  10   1       28.58       31.98     13.91 o
  -8  10   1      402.35      456.30     26.31 o
  -6  10   1      512.34      534.37     21.75 o
  -4  10   1        3.63       15.58      8.86 o
  -2  10   1      380.04      382.63     15.76 o
   0  10   1       25.13       24.26      8.29 o
   2  10   1       43.68       38.72      8.86 o
   4  10   1        0.75       14.39      9.64 o
   6  10   1      461.96      526.75     21.70 o
   8  10   1      327.54      327.58     23.09 o
  -5  11   1      697.21      695.42     25.42 o
  -3  11   1        2.95        3.19      9.03 o
  -1  11   1       69.52       71.89     10.39 o
   1  11   1       21.86       21.11      9.51 o
   3  11   1      120.45       95.16     13.16 o
   5  11   1      737.81      764.08     26.58 o
 -20   0   2        1.77       -2.83     12.84 o
 -18   0   2     1188.66     1212.49     49.22 o
 -16   0   2     1404.69     1224.80     45.29 o
 -14   0   2     1258.60     1173.72     40.62 o
 -12   0   2       35.42       28.00     13.45 o
 -10   0   2      105.22      136.87     23.00 o
  -8   0   2    17352.38    17416.14    411.22 o
  -6   0   2    13273.16    13144.71    463.95 o
  -4   0   2     4391.08     4634.65     79.10 o
  -2   0   2     2538.42     2228.55     26.66 o
   0   0   2    27124.45       -1.18      1.18 o
   2   0   2      106.98      109.91      4.47 o
   4   0   2     5917.98     6352.98     72.19 o
   6   0   2    44522.93    45527.11   1468.16 o
   8   0   2      365.56      634.02     26.16 o
  10   0   2        0.48       -3.89      5.77 o
  12   0   2     6798.26     6522.78    254.21 o
  14   0   2      808.84      815.62     36.86 o
  16   0   2       73.36       69.84     18.05 o
  18   0   2      666.73      631.16     33.03 o
 -19   1   2      119.45      141.29     17.44 o
 -17   1   2     2548.58     2558.44     38.71 o
 -15   1   2     1184.83     1263.28     25.74 o
 -13   1   2     6411.04     6114.07     98.41 o
 -11   1   2     4953.10     4657.38    100.29 o
  -9   1   2     4491.43     4390.82     40.18 o
  -7   1   2      897.29      781.30     12.81 o
  -5   1   2     4485.49     4693.77     38.07 o
  -3   1   2     7491.68     8400.74     52.46 o
  -1   1   2     1813.99     1552.14    118.46 o
   1   1   2     1203.60     1453.44     19.47 o
   3   1   2    14131.35    14073.10    254.79 o
   5   1   2      414.46      334.97      8.29 o
   7   1   2     4135.29     4501.91     45.35 o
   9   1   2     1897.26     1857.73     22.35 o
  11   1   2      117.39      125.56      8.25 o
  13   1   2     3807.60     3626.62     40.17 o
  15   1   2      758.98      761.92     26.79 o
  17   1   2     1727.50     1754.39     41.86 o
  19   1   2     1541.53     1634.48     44.28 o
 -18   2   2      521.70      525.95     25.63 o
 -16   2   2      508.32      465.27     21.99 o
 -14   2   2     1919.03     1843.12     35.07 o
 -12   2   2      329.79      327.63     13.78 o
 -10   2   2     1383.74     1547.32     42.43 o
  -8   2   2      466.92      471.23     12.25 o
  -6   2   2     8547.09     8751.43     34.82 o
  -4   2   2     5453.97     5419.61     52.24 o
  -2   2   2     1236.15     1159.75     14.13 o
   0   2   2       20.40       67.61      8.50 o
   2   2   2    35520.53    35480.05    444.08 o
   4   2   2     1574.71     1620.77     22.16 o
   6   2   2     2447.75     2344.06     26.22 o
   8   2   2    10657.17    10532.35     58.84 o
  10   2   2    10159.74     9938.35     64.69 o
  12   2   2        0.65        2.22      6.58 o
  14   2   2     2532.37     2362.81     42.41 o
  16   2   2      110.23      146.93     15.81 o
  18   2   2      292.81      294.17     22.10 o
 -19   3   2     1029.15     1061.75     35.26 o
 -17   3   2     1265.24     1291.65     34.96 o
 -15   3   2       16.58       27.62     11.82 o
 -13   3   2     9655.64     9435.97     93.32 o
 -11   3   2     3647.24     3374.45     35.46 o
  -9   3   2     5690.31     5642.78     41.40 o
  -7   3   2      279.94      179.57      8.56 o
  -5   3   2     8097.25     8326.00     36.98 o
  -3   3   2      250.31      304.59      4.41 o
  -1   3   2    13790.54    14306.96     97.56 o
   1   3   2      800.80      788.45      8.41 o
   3   3   2      599.49      628.04      8.57 o
   5   3   2      145.52      173.93      7.23 o
   7   3   2       10.48       25.18      6.05 o
   9   3   2     1099.65     1025.02     20.19 o
  11   3   2     2250.91     2178.90     30.39 o
  13   3   2      101.30       92.82      9.98 o
  15   3   2      392.33      381.59     24.55 o
  17   3   2     2006.92     2066.40     57.96 o
 -18   4   2     1020.82     1086.25     40.09 o
 -16   4   2      245.96      281.97     18.50 o
 -14   4   2      411.54      390.20     15.57 o
 -12   4   2      101.39       90.49      8.77 o
 -10   4   2     3870.17     3686.90     34.18 o
  -8   4   2     4182.57     4070.46     32.59 o
  -6   4   2      256.16      257.94      9.02 o
  -4   4   2     4538.87     4758.66     32.40 o
  -2   4   2    14220.92    14985.42     71.39 o
   0   4   2    19023.10    17944.36   1340.26 o
   2   4   2    10161.12    10810.62     79.62 o
   4   4   2     2431.20     2207.70     17.49 o
   6   4   2     7292.27     7259.14    124.05 o
   8   4   2      185.26      208.24     11.34 o
  10   4   2      381.99      464.21     16.14 o
  12   4   2     2309.64     2208.05     33.16 o
  14   4   2     1144.76     1248.03     31.45 o
  16   4   2      247.84      269.75     22.04 o
 -17   5   2     1682.27     1762.17     40.76 o
 -15   5   2      925.25     1006.94     24.01 o
 -13   5   2     1568.13     1505.49     26.50 o
 -11   5   2     4577.01     4200.76     39.35 o
  -9   5   2      493.42      584.45     15.34 o
  -7   5   2     4224.69     4130.62     44.70 o
  -5   5   2     3031.24     2865.09     17.71 o
  -3   5   2     4698.71     4537.80     34.09 o
  -1   5   2     1434.64     1504.95     14.99 o
   1   5   2       28.10       66.71      4.41 o
   3   5   2     4955.47     5454.60     48.54 o
   5   5   2     9841.72     9860.83     50.86 o
   7   5   2      174.17      176.16     10.20 o
   9   5   2     7143.27     6638.56     48.80 o
  11   5   2      764.98      738.93     19.92 o
  13   5   2     2505.50     2562.27     35.33 o
  15   5   2      869.79      864.91     29.61 o
  17   5   2       79.52       83.41     17.08 o
 -16   6   2      239.28      224.50     14.85 o
 -14   6   2      794.68      801.89     21.89 o
 -12   6   2      421.46      400.34     15.75 o
 -10   6   2      337.90      291.66     12.69 o
  -8   6   2     2047.02     2027.77     26.39 o
  -6   6   2       88.39       95.06      6.31 o
  -4   6   2     4134.37     4052.23     32.16 o
  -2   6   2     1897.96     1758.95     16.31 o
   0   6   2     4796.41     4657.10     32.25 o
   2   6   2     7472.34     7346.47     40.27 o
   4   6   2     8249.11     8297.45     52.12 o
   6   6   2     3086.39     3228.97     43.82 o
   8   6   2      188.27      213.59     12.35 o
  10   6   2      169.36      198.71     12.70 o
  12   6   2        0.19        2.65      8.25 o
  14   6   2      968.13      923.12     26.66 o
  16   6   2      471.72      577.09     30.73 o
 -15   7   2       11.66       19.02     12.65 o
 -13   7   2     1957.70     2059.27     43.73 o
 -11   7   2      343.47      319.77     19.52 o
  -9   7   2     1876.78     1853.91     37.68 o
  -7   7   2      547.98      492.40     16.34 o
  -5   7   2     7928.64     7627.44     49.67 o
  -3   7   2     2083.08     1935.58     25.48 o
  -1   7   2     3749.27     3668.55     33.92 o
   1   7   2     1522.41     1465.13     19.71 o
   3   7   2      641.00      602.11     14.44 o
   5   7   2      315.99      323.98     11.78 o
   7   7   2      260.78      235.12     11.97 o
   9   7   2     1729.02     1679.19     30.81 o
  11   7   2      741.73      711.54     22.58 o
  13   7   2      107.12       97.28     12.51 o
  15   7   2       92.16      103.64     15.98 o
 -14   8   2        2.62        1.21     12.50 o
 -12   8   2      880.33      893.90     31.66 o
 -10   8   2      409.27      415.92     22.92 o
  -8   8   2      891.06      879.74     28.24 o
  -6   8   2      251.12      217.97     12.55 o
  -4   8   2      154.06       89.30      8.68 o
  -2   8   2     1252.07     1276.51     22.65 o
   0   8   2     3311.76     3279.66     36.60 o
   2   8   2     1322.52     1412.23     25.36 o
   4   8   2     1003.32      886.91     18.28 o
   6   8   2      950.34      923.69     19.56 o
   8   8   2     1086.96     1087.85     25.76 o
  10   8   2     3506.43     3642.92     57.65 o
  12   8   2      145.51      166.53     18.19 o
 -11   9   2      282.33      244.46     19.97 o
  -9   9   2     1206.03     1143.78     35.03 o
  -7   9   2     1772.27     1789.71     32.93 o
  -5   9   2      898.91      757.91     20.10 o
  -3   9   2     1697.18     1640.04     27.61 o
  -1   9   2      649.23      618.73     18.36 o
   1   9   2     1201.39     1173.95     20.42 o
   3   9   2        9.86       25.07      7.62 o
   5   9   2     1886.29     1999.00     36.80 o
   7   9   2      216.60      225.45     18.51 o
   9   9   2      860.82      822.68     31.26 o
  11   9   2        0.06        8.75     12.68 o
 -10  10   2      186.96      211.66     19.96 o
  -8  10   2     1046.54     1044.22     35.47 o
  -6  10   2       10.51        2.55      9.54 o
  -4  10   2     2761.72     2767.11     35.35 o
  -2  10   2       18.89       14.14      7.89 o
   0  10   2      384.00      426.97     16.10 o
   2  10   2      218.16      211.57     13.33 o
   4  10   2     1826.77     1783.58     37.44 o
   6  10   2      281.46      264.17     18.27 o
   8  10   2      254.24      282.53     21.67 o
  -5  11   2      501.06      546.39     23.14 o
  -3  11   2     3576.12     3703.33     48.28 o
  -1  11   2       19.49       14.24      8.87 o
   1  11   2     2737.18     2747.20     40.30 o
   3  11   2        3.53       -4.17      9.69 o
   5  11   2     1953.76     1785.24     45.82 o
 -19   1   3      285.81      328.02     24.79 o
 -17   1   3      275.82      272.56     15.65 o
 -15   1   3      257.31      206.74     12.69 o
 -13   1   3      343.81      322.81     17.22 o
 -11   1   3     1310.71     1212.65     15.12 o
  -9   1   3      184.44      224.66     10.60 o
  -7   1   3     1032.09     1010.42     14.20 o
  -5   1   3     1299.07     1474.02     14.60 o
  -3   1   3    47641.22    48381.20    545.31 o
  -1   1   3    10253.39    10579.65     60.38 o
   1   1   3     1742.13     1739.56     13.55 o
   3   1   3      835.35      834.95     14.46 o
   5   1   3        0.41        0.26      3.85 o
   7   1   3      830.22      910.74     14.67 o
   9   1   3       73.27       79.99      6.19 o
  11   1   3     2737.49     2517.44     30.57 o
  13   1   3      382.61      290.09     14.51 o
  15   1   3      508.69      484.84     23.34 o
  17   1   3       18.10        8.31     11.56 o
 -20   2   3      125.28      162.99     27.85 o
 -18   2   3      219.72      192.00     17.39 o
 -16   2   3       46.86       33.22     10.78 o
 -14   2   3      328.53      250.68     15.74 o
 -12   2   3      235.71      244.61     12.55 o
 -10   2   3      378.53      421.38     13.09 o
  -8   2   3      163.84      178.22      7.31 o
  -6   2   3     1304.11     1372.97     16.48 o
  -4   2   3      300.25      288.76      5.70 o
  -2   2   3     2344.65     2335.31     20.82 o
   0   2   3     2110.18     2200.40     21.04 o
   2   2   3        3.47        5.35      2.77 o
   4   2   3     3208.54     3798.58     33.92 o
   6   2   3     1489.62     1690.22     23.12 o
   8   2   3       82.53       86.95      8.45 o
  10   2   3      546.91      524.20     15.62 o
  12   2   3      114.78       74.61     10.09 o
  14   2   3      283.94      217.83     16.28 o
  16   2   3       48.03       67.77     13.34 o
  18   2   3      292.45      301.46     22.11 o
 -19   3   3       10.54       -5.90     12.09 o
 -17   3   3       39.67       52.30     12.34 o
 -15   3   3       19.91       14.33      9.88 o
 -13   3   3     4285.78     4327.15     46.34 o
 -11   3   3      270.72      262.81     12.96 o
  -9   3   3     1338.35     1343.79     23.76 o
  -7   3   3     1435.47     1482.69     17.05 o
  -5   3   3       38.02       44.11      3.11 o
  -3   3   3     5850.96     6581.95     53.71 o
  -1   3   3      542.13      641.72      9.66 o
   1   3   3      445.48      546.12      7.92 o
   3   3   3     2145.19     2181.58     15.60 o
   5   3   3     3036.25     3030.54     39.41 o
   7   3   3      276.86      305.51     13.10 o
   9   3   3       25.62       18.76      7.35 o
  11   3   3     2609.16     2536.33     38.33 o
  13   3   3        0.51       -0.74     10.61 o
  15   3   3      159.20      169.19     16.30 o
  17   3   3       36.75       39.70     13.74 o
 -18   4   3      704.73      738.39     29.59 o
 -16   4   3        0.85       -3.27      9.22 o
 -14   4   3        5.90       -0.38      6.98 o
 -12   4   3     2969.71     2848.29     32.43 o
 -10   4   3       86.76       94.54      8.07 o
  -8   4   3        1.09        2.21      4.96 o
  -6   4   3      850.28      841.04     10.18 o
  -4   4   3       48.51      108.84      5.44 o
  -2   4   3       29.02       33.12      3.50 o
   0   4   3       66.95       91.19      3.98 o
   2   4   3    10056.45    11535.11    121.04 o
   4   4   3     2468.00     2632.60     21.39 o
   6   4   3      349.99      337.53     13.95 o
   8   4   3      170.61      158.40     11.23 o
  10   4   3     1591.49     1552.60     26.59 o
  12   4   3      364.17      342.39     15.99 o
  14   4   3      155.12      160.84     17.11 o
  16   4   3      171.58      180.28     20.10 o
 -17   5   3      272.68      292.51     20.00 o
 -15   5   3      114.06      113.85     11.27 o
 -13   5   3      173.65      194.65     12.11 o
 -11   5   3       77.94      113.67     10.34 o
  -9   5   3     5776.96     5612.01     81.14 o
  -7   5   3       20.49       36.63      5.57 o
  -5   5   3      116.73      110.67      6.53 o
  -3   5   3     1074.08     1002.10     14.47 o
  -1   5   3      316.08      320.37      7.19 o
   1   5   3        1.40        1.85      3.23 o
   3   5   3      547.63      557.44     10.28 o
   5   5   3     1402.14     1511.69     17.87 o
   7   5   3     2870.93     2897.69     53.31 o
   9   5   3      351.37      317.22     15.17 o
  11   5   3       17.65       11.31      7.53 o
  13   5   3       83.71      103.80     10.54 o
  15   5   3      296.68      330.26     20.88 o
 -16   6   3      162.38      208.66     15.88 o
 -14   6   3       60.23       73.62      9.89 o
 -12   6   3       16.09       11.68      7.25 o
 -10   6   3     1358.57     1339.47     22.57 o
  -8   6   3     1040.43     1139.93     22.31 o
  -6   6   3      274.05      289.86     10.70 o
  -4   6   3     1400.60     1544.07     19.63 o
  -2   6   3       61.58       75.08      6.23 o
   0   6   3     2497.42     2397.09     23.09 o
   2   6   3     1764.61     1778.98     21.44 o
   4   6   3     2493.59     2465.45     25.24 o
   6   6   3      756.90      670.13     17.69 o
   8   6   3      961.96      859.53     23.56 o
  10   6   3      369.47      283.63     15.27 o
  12   6   3       13.66       20.69      9.30 o
  14   6   3      268.64      322.93     20.86 o
 -15   7   3        0.05       -9.16     11.97 o
 -13   7   3        0.00        2.69     11.40 o
 -11   7   3       89.24       73.59     12.96 o
  -9   7   3      464.11      405.70     20.18 o
  -7   7   3       25.39       51.78      9.09 o
  -5   7   3     5320.65     5081.85     55.33 o
  -3   7   3     3600.82     3312.35     32.65 o
  -1   7   3      338.23      332.49     12.56 o
   1   7   3     2625.36     2378.00     26.51 o
   3   7   3      584.65      522.78     14.02 o
   5   7   3       22.72       15.48      6.26 o
   7   7   3     1182.34     1108.68     26.96 o
   9   7   3      155.41      162.73     12.60 o
  11   7   3       30.04       29.84     10.08 o
  13   7   3      102.93       94.17     12.72 o
 -14   8   3       26.34       32.27     13.57 o
 -12   8   3       69.57       68.13     14.67 o
 -10   8   3       92.66       72.30     13.23 o
  -8   8   3       14.66       24.82      9.16 o
  -6   8   3      291.68      235.36     11.87 o
  -4   8   3     1813.10     1801.98     26.74 o
  -2   8   3       61.51       78.17      8.12 o
   0   8   3      298.51      342.65     13.47 o
   2   8   3       42.77       50.18      7.27 o
   4   8   3      225.58      180.59     10.10 o
   6   8   3      500.92      409.87     14.98 o
   8   8   3      122.49      144.63     12.57 o
  10   8   3      302.53      337.40     18.18 o
  12   8   3      482.72      551.76     23.12 o
 -11   9   3        8.99       16.16     12.28 o
  -9   9   3      912.00      884.94     31.67 o
  -7   9   3        7.13        0.18      8.41 o
  -5   9   3       18.83       26.49      7.94 o
  -3   9   3      263.05      274.40     13.46 o
  -1   9   3     1367.21     1357.67     25.32 o
   1   9   3       12.56       17.74      7.22 o
   3   9   3      248.48      239.47     12.24 o
   5   9   3      272.90      272.57     15.41 o
   7   9   3      298.12      275.75     19.50 o
   9   9   3      120.06      140.87     17.71 o
  11   9   3      130.79      176.19     19.24 o
 -10  10   3       15.04       12.05     13.80 o
  -8  10   3      477.65      472.92     26.46 o
  -6  10   3       60.86       55.45     11.35 o
  -4  10   3      487.16      528.79     17.99 o
  -2  10   3        0.00       -4.32      7.54 o
   0  10   3        3.10        1.94      7.70 o
   2  10   3        9.86       13.29      8.13 o
   4  10   3        0.99        9.90      9.48 o
   6  10   3       85.64       92.40     13.87 o
   8  10   3       35.02       15.72     12.53 o
  -5  11   3      697.79      699.71     27.73 o
  -3  11   3      464.87      478.01     19.18 o
  -1  11   3       21.07       26.78      9.98 o
   1  11   3      170.54      210.15     15.13 o
   3  11   3       42.15       46.11     12.05 o
 -20   0   4      658.35      690.00     30.47 o
 -18   0   4      532.91      506.56     34.87 o
 -16   0   4      334.04      292.92     25.25 o
 -14   0   4     2160.55     1817.77     47.45 o
 -12   0   4     2412.36     2255.85     54.81 o
 -10   0   4     3997.30     4164.14     93.57 o
  -8   0   4     7630.62     7280.72     99.00 o
  -6   0   4     5062.04     5034.45    258.81 o
  -4   0   4     4543.78     4257.10    111.71 o
  -2   0   4    94328.96    94919.40    476.33 o
   0   0   4    15494.64    17536.64    113.13 o
   2   0   4    14041.08    14450.25    108.76 o
   4   0   4       33.90       36.92      3.86 o
   6   0   4    21144.92    21377.26    416.03 o
   8   0   4      237.55      270.75     12.43 o
  10   0   4     2815.11     2780.61    167.03 o
  12   0   4      379.08      300.60     24.68 o
  14   0   4      421.74      343.08     28.60 o
  16   0   4      136.63      151.22     16.32 o
  18   0   4     1580.96     1687.73     71.49 o
 -19   1   4     1098.32     1146.82     40.45 o
 -17   1   4        1.11       -2.08      8.15 o
 -15   1   4     3678.83     3397.96     39.12 o
 -13   1   4       24.41       25.05      8.34 o
 -11   1   4     7805.20     7753.76     72.66 o
  -9   1   4     1389.37     1724.84     22.72 o
  -7   1   4    10004.06     9897.20     59.19 o
  -5   1   4      458.39      427.91      7.70 o
  -3   1   4    38282.96    39425.33    317.67 o
  -1   1   4    32053.90    34018.42    416.56 o
   1   1   4    47060.06    49106.18    344.01 o
   3   1   4        0.68        3.73      3.00 o
   5   1   4     2498.76     2186.93     24.51 o
   7   1   4      774.26      693.06     13.29 o
   9   1   4     3199.12     3041.38     29.06 o
  11   1   4     5495.62     5073.57     95.61 o
  13   1   4        0.75       11.35      9.50 o
  15   1   4      814.62      784.30     28.27 o
  17   1   4       32.74       42.62     13.34 o
 -20   2   4      351.37      310.86     22.41 o
 -18   2   4      933.33      846.07     33.93 o
 -16   2   4     3788.56     3632.03     51.52 o
 -14   2   4      908.25      801.77     24.26 o
 -12   2   4     1195.69     1087.69     23.23 o
 -10   2   4      495.24      554.64     12.25 o
  -8   2   4     4511.27     4300.22     39.28 o
  -6   2   4      192.40      136.40      6.80 o
  -4   2   4     2527.19     2320.60     22.04 o
  -2   2   4     1102.66      974.25      8.38 o
   0   2   4       20.74       39.68      3.53 o
   2   2   4    24498.07    25667.06    118.20 o
   4   2   4     3314.35     3685.59     38.20 o
   6   2   4     8243.88     8710.21    102.29 o
   8   2   4      158.38      136.88      9.61 o
  10   2   4      250.66      247.37     12.13 o
  12   2   4        5.53       14.44      9.86 o
  14   2   4     3036.76     2823.24    102.69 o
  16   2   4      327.11      369.54     22.26 o
  18   2   4      211.01      261.21     21.52 o
 -19   3   4      877.71      917.40     32.27 o
 -17   3   4      386.63      405.33     21.65 o
 -15   3   4     1441.43     1430.10     37.03 o
 -13   3   4      217.63      248.70     13.20 o
 -11   3   4      603.34      564.85     16.18 o
  -9   3   4     4509.09     4497.66     31.13 o
  -7   3   4    12161.67    13004.29    113.11 o
  -5   3   4      206.91      284.53      6.57 o
  -3   3   4     3905.19     3962.87     23.17 o
  -1   3   4       74.71       83.91      3.85 o
   1   3   4     1682.94     1600.42     13.30 o
   3   3   4       41.67       67.53      4.59 o
   5   3   4      459.73      279.24     10.51 o
   7   3   4     1362.82     1273.95     23.39 o
   9   3   4     1110.04     1051.93     23.66 o
  11   3   4     2683.32     2462.12     32.96 o
  13   3   4      498.48      522.38     25.37 o
  15   3   4     2741.34     2696.06     56.74 o
  17   3   4      262.60      279.40     24.38 o
 -18   4   4     1212.47     1331.24     38.23 o
 -16   4   4      985.04     1091.52     30.45 o
 -14   4   4        1.12       10.01      7.49 o
 -12   4   4     1839.59     1891.00     28.91 o
 -10   4   4       10.97        6.38      5.94 o
  -8   4   4      244.43      181.00      9.39 o
  -6   4   4      324.37      461.02      7.16 o
  -4   4   4     4557.01     4909.42     27.78 o
  -2   4   4    13222.76    14109.03     60.74 o
   0   4   4     1106.58     1243.67     14.11 o
   2   4   4     1114.45     1185.74     13.25 o
   4   4   4       22.47       29.88      3.56 o
   6   4   4     7833.73     7802.96     49.40 o
   8   4   4     1145.16     1148.25     24.91 o
  10   4   4      787.35      868.44     23.75 o
  12   4   4      650.62      514.58     18.78 o
  14   4   4      829.63      839.41     33.03 o
  16   4   4       65.30       69.00     16.30 o
 -17   5   4      121.76      124.03     15.23 o
 -15   5   4     2091.03     2115.36     32.91 o
 -13   5   4      959.37      991.53     21.81 o
 -11   5   4    14476.65    14247.39     79.45 o
  -9   5   4      580.99      579.82     20.36 o
  -7   5   4     5977.77     6086.39     61.29 o
  -5   5   4      132.26      162.93      7.48 o
  -3   5   4     2647.88     2542.58     22.20 o
  -1   5   4        8.46       23.42      4.22 o
   1   5   4     7866.90     7829.60     65.55 o
   3   5   4       61.10       63.96      5.21 o
   5   5   4     3953.99     3945.90     39.91 o
   7   5   4     1729.47     1587.91     28.87 o
   9   5   4     8729.14     8145.79    134.27 o
  11   5   4     1255.39     1189.69     28.89 o
  13   5   4      358.38      410.61     21.90 o
  15   5   4      517.15      520.53     25.23 o
 -16   6   4     1273.06     1338.55     37.70 o
 -14   6   4      323.04      282.29     14.13 o
 -12   6   4      336.76      339.52     14.66 o
 -10   6   4      138.73      147.19      9.64 o
  -8   6   4     1221.19     1192.15     25.13 o
  -6   6   4     2624.09     2443.12     24.93 o
  -4   6   4     2183.54     2172.57     24.19 o
  -2   6   4     1068.28      971.25     15.76 o
   0   6   4      460.57      409.61     11.69 o
   2   6   4     2047.03     1985.56     22.87 o
   4   6   4      289.33      266.69     10.75 o
   6   6   4     1602.02     1473.73     25.04 o
   8   6   4        0.01        1.99      7.75 o
  10   6   4     2684.44     2596.16     38.07 o
  12   6   4      149.19      158.08     13.44 o
  14   6   4     1296.92     1255.99     34.98 o
 -15   7   4      529.70      556.41     27.20 o
 -13   7   4      319.83      288.34     19.61 o
 -11   7   4     1056.20      999.53     29.92 o
  -9   7   4     1363.45     1374.27     32.76 o
  -7   7   4     2921.46     2859.75     42.87 o
  -5   7   4       26.25       31.67      6.59 o
  -3   7   4      876.61      807.21     17.60 o
  -1   7   4      932.34      941.01     18.55 o
   1   7   4     2466.79     2398.59     27.01 o
   3   7   4     2161.57     2126.48     25.56 o
   5   7   4     1219.96     1127.23     31.64 o
   7   7   4      126.68      131.52     12.58 o
   9   7   4      602.48      588.50     20.86 o
  11   7   4      281.87      278.31     16.83 o
  13   7   4      889.02     1013.75     28.77 o
 -14   8   4      217.99      230.89     20.00 o
 -12   8   4     2264.78     2454.18     48.97 o
 -10   8   4       48.68       49.02     13.11 o
  -8   8   4      778.03      740.16     23.67 o
  -6   8   4      434.52      373.28     14.49 o
  -4   8   4     1241.33     1308.00     23.36 o
  -2   8   4     1505.03     1542.50     24.91 o
   0   8   4     1611.81     1603.11     24.29 o
   2   8   4      595.70      508.36     15.18 o
   4   8   4      776.77      726.66     19.09 o
   6   8   4     2252.97     2314.58     40.08 o
   8   8   4      266.22      293.52     16.50 o
  10   8   4      604.83      599.34     22.66 o
  12   8   4      331.83      340.45     19.64 o
 -11   9   4      864.46      840.99     32.30 o
  -9   9   4      284.93      270.79     19.90 o
  -7   9   4     1540.62     1547.44     33.89 o
  -5   9   4       56.83       54.32      9.48 o
  -3   9   4     1133.67     1121.85     23.47 o
  -1   9   4       42.79       20.99      8.64 o
   1   9   4     2639.16     2701.58     32.92 o
   3   9   4      248.39      208.86     11.79 o
   5   9   4     3097.70     3220.35     43.96 o
   7   9   4      849.30      771.03     29.65 o
   9   9   4      814.10      774.67     30.95 o
 -10  10   4       52.12       46.55     15.21 o
  -8  10   4      843.98      859.67     29.25 o
  -6  10   4      580.85      622.61     22.91 o
  -4  10   4     1150.60     1133.75     25.69 o
  -2  10   4      539.77      608.44     21.61 o
   0  10   4      136.68      131.47     11.00 o
   2  10   4     2971.92     2967.97     47.80 o
   4  10   4        2.68        9.40     10.34 o
   6  10   4      174.04      203.05     18.71 o
   8  10   4      607.92      610.41     29.89 o
  -5  11   4      170.43      160.68     15.33 o
  -3  11   4     3256.98     3198.34     43.36 o
  -1  11   4       44.98       57.72     11.13 o
   1  11   4     4091.86     4167.56     50.54 o
   3  11   4      676.06      692.55     27.58 o
 -19   1   5       51.91       72.33     14.36 o
 -17   1   5      702.44      719.85     21.83 o
 -15   1   5      503.02      491.11     17.24 o
 -13   1   5       74.68       69.01      8.86 o
 -11   1   5      919.52      992.09     18.11 o
  -9   1   5      877.90      846.68     14.77 o
  -7   1   5      267.46      332.60      9.97 o
  -5   1   5     1364.83     1337.40     13.86 o
  -3   1   5     8686.91     9068.91     82.67 o
  -1   1   5     1229.69     1219.96     12.69 o
   1   1   5     4822.81     4931.83     84.93 o
   3   1   5      363.45      411.79      9.39 o
   5   1   5     4830.02     5400.42     46.90 o
   7   1   5     1591.62     1640.79     23.35 o
   9   1   5     1074.30     1071.53     21.78 o
  11   1   5     1911.06     1627.09     51.42 o
  13   1   5        0.12        2.81      8.87 o
  15   1   5       38.15       24.93     11.69 o
  17   1   5        5.66       -0.17     11.79 o
 -20   2   5      117.17      121.83     17.23 o
 -18   2   5        5.13       -8.42     10.77 o
 -16   2   5       21.13       16.25     10.73 o
 -14   2   5     1674.67     1586.57     31.63 o
 -12   2   5      507.10      469.07     14.03 o
 -10   2   5      547.44      576.44     15.95 o
  -8   2   5     1235.58     1423.18     20.83 o
  -6   2   5      586.36      559.08     11.24 o
  -4   2   5     2927.76     3180.96     20.93 o
  -2   2   5     4902.98     5093.58     27.46 o
   0   2   5     1255.55     1314.82     14.05 o
   2   2   5       10.94       14.17      2.98 o
   4   2   5     2040.83     2299.61     22.99 o
   6   2   5     1554.57     1684.81     50.60 o
   8   2   5       23.85       32.91      7.38 o
  10   2   5     4127.54     4091.08     66.27 o
  12   2   5     1147.31     1048.04     45.56 o
  14   2   5      190.44      174.75     16.21 o
  16   2   5      140.80      159.14     16.93 o
 -19   3   5      269.72      287.25     20.59 o
 -17   3   5      113.52      112.50     14.08 o
 -15   3   5        0.73       -3.32      9.66 o
 -13   3   5       34.17       27.24      8.22 o
 -11   3   5     2445.75     2460.40     25.48 o
  -9   3   5      299.23      291.26     11.73 o
  -7   3   5     1164.46     1420.63     20.02 o
  -5   3   5       32.23       49.96      3.54 o
  -3   3   5       75.97       53.95      3.89 o
  -1   3   5      141.28      143.44      4.56 o
   1   3   5       22.36       19.21      3.29 o
   3   3   5      389.07      499.39     10.10 o
   5   3   5     1598.04     1695.77     22.31 o
   7   3   5      504.07      495.87     16.45 o
   9   3   5       42.30       30.18      8.50 o
  11   3   5       95.23      109.47     11.83 o
  13   3   5       21.46       -3.21     10.33 o
  15   3   5       93.49       70.53     14.65 o
  17   3   5      437.33      427.39     25.76 o
 -18   4   5       79.06       79.52     12.75 o
 -16   4   5       65.24       48.28     13.15 o
 -14   4   5      102.01      115.54     10.74 o
 -12   4   5      728.58      662.70     18.88 o
 -10   4   5        0.00        1.46      5.87 o
  -8   4   5       48.53       39.73      5.33 o
  -6   4   5     7947.10     8443.13     75.48 o
  -4   4   5      187.30      228.09      7.78 o
  -2   4   5     1174.16     1285.18     17.11 o
   0   4   5      341.44      326.67     39.18 o
   2   4   5     3697.90     4095.80     24.83 o
   4   4   5      930.39     1025.44     15.52 o
   6   4   5       22.16       24.63      4.48 o
   8   4   5     1910.24     1842.06     31.29 o
  10   4   5       81.95       66.17     10.38 o
  12   4   5        2.23        9.00      9.29 o
  14   4   5     1173.45     1207.79     39.49 o
  16   4   5       51.13       66.73     16.28 o
 -17   5   5       14.75       14.47     11.44 o
 -15   5   5       34.81       44.50      9.44 o
 -13   5   5        9.21        1.46      6.78 o
 -11   5   5        2.10       -4.31      7.45 o
  -9   5   5       75.71       76.31      7.07 o
  -7   5   5        7.48        8.80      5.00 o
  -5   5   5      143.19      182.78      8.68 o
  -3   5   5     3597.19     3887.70     27.55 o
  -1   5   5      141.28      176.04      7.92 o
   1   5   5       48.50       58.35      5.06 o
   3   5   5      133.74      152.56      6.08 o
   5   5   5      131.65      124.43      7.90 o
   7   5   5       16.29       17.43      7.93 o
   9   5   5      480.00      509.22     19.84 o
  11   5   5      195.34      176.25     14.25 o
  13   5   5     1140.86     1296.50     33.98 o
  15   5   5      131.38      173.64     32.32 o
 -16   6   5        6.17        1.71     12.06 o
 -14   6   5        7.50        1.63      9.42 o
 -12   6   5       29.81       19.04      9.10 o
 -10   6   5       50.03       66.70      9.56 o
  -8   6   5      761.91      757.83     20.63 o
  -6   6   5      118.20      112.42      7.95 o
  -4   6   5     1731.92     1807.19     21.44 o
  -2   6   5       81.01      111.36      7.25 o
   0   6   5        8.26       14.08      5.42 o
   2   6   5      539.95      516.42     12.40 o
   4   6   5      105.75       87.35      7.68 o
   6   6   5      783.94      741.39     25.29 o
   8   6   5       76.82       60.87     11.30 o
  10   6   5     1479.43     1408.03     37.40 o
  12   6   5        0.04        3.99      9.91 o
  14   6   5      354.55      416.09     27.63 o
 -15   7   5       42.23       39.32     14.08 o
 -13   7   5       10.75       15.18      9.87 o
 -11   7   5      194.64      168.34     14.17 o
  -9   7   5       34.70       23.30      8.61 o
  -7   7   5     5202.60     4804.90     62.51 o
  -5   7   5      178.73      126.27      9.10 o
  -3   7   5       29.19       32.58      6.76 o
  -1   7   5     1950.13     1936.32     29.09 o
   1   7   5     3057.52     2947.44     30.12 o
   3   7   5     1604.24     1478.22     24.43 o
   5   7   5      363.97      314.67     14.52 o
   7   7   5      919.98      958.62     27.08 o
   9   7   5      518.30      424.78     20.58 o
  11   7   5       31.96       28.93     10.10 o
  13   7   5        4.96       10.00     12.04 o
 -14   8   5      576.50      611.20     29.00 o
 -12   8   5       11.66        7.93     12.43 o
 -10   8   5      919.31      921.98     30.78 o
  -8   8   5       28.43       32.65      9.24 o
  -6   8   5      101.25      102.40      9.57 o
  -4   8   5      137.10      132.54      9.80 o
  -2   8   5      952.38      867.74     21.02 o
   0   8   5     2146.97     2150.85     31.77 o
   2   8   5      267.16      262.84     11.89 o
   4   8   5       10.84        0.29      7.19 o
   6   8   5       11.51       17.06      9.71 o
   8   8   5       83.07       80.56     12.34 o
  10   8   5        8.30       22.88      9.97 o
  12   8   5      273.65      283.48     18.74 o
 -11   9   5      674.22      683.06     29.99 o
  -9   9   5       33.54       40.67     12.51 o
  -7   9   5       37.21       20.96      9.85 o
  -5   9   5        8.33       10.39      7.51 o
  -3   9   5      351.23      338.52     15.06 o
  -1   9   5      126.71      150.64     11.84 o
   1   9   5       51.39       66.44      8.87 o
   3   9   5      163.34      164.74     11.71 o
   5   9   5      199.36      197.12     14.54 o
   7   9   5      701.37      709.92     24.70 o
   9   9   5      126.53      153.36     18.27 o
 -10  10   5        8.36       13.50     13.03 o
  -8  10   5      583.28      628.39     25.76 o
  -6  10   5      314.43      339.19     18.48 o
  -4  10   5        0.14       -8.23      8.23 o
  -2  10   5       72.98       87.63     11.64 o
   0  10   5       19.74       15.35      7.85 o
   2  10   5       89.07      107.34     11.62 o
   4  10   5       82.98       90.37     14.94 o
   6  10   5      491.91      602.69     29.05 o
  -5  11   5       45.08       66.01     14.16 o
  -3  11   5       70.67       46.87     11.81 o
  -1  11   5       14.11       12.58     10.20 o
   1  11   5      381.34      472.55     21.72 o
   3  11   5      499.79      460.16     24.21 o
 -20   0   6     1114.92     1187.54     37.31 o
 -18   0   6      116.56       92.20     19.44 o
 -16   0   6      130.42      163.10     19.92 o
 -14   0   6      432.13      415.78     24.94 o
 -12   0   6     3933.66     3835.15    108.41 o
 -10   0   6       16.68        5.78      7.67 o
  -8   0   6     3218.44     3058.39     43.53 o
  -6   0   6     8343.27     8166.74     95.20 o
  -4   0   6       58.93      129.52     12.98 o
  -2   0   6   147204.45   150337.42    678.52 o
   0   0   6       45.06       97.23      8.08 o
   2   0   6     4289.08     4465.73     29.56 o
   4   0   6     2041.17     2151.18     95.31 o
   6   0   6      848.25      602.62     30.20 o
   8   0   6      178.28      210.55     18.52 o
  10   0   6     4607.51     4265.02    242.77 o
  12   0   6      964.00      819.57     37.24 o
  14   0   6     3074.04     2951.86     49.95 o
  16   0   6        0.23        4.40     17.00 o
 -19   1   6      363.99      410.11     25.95 o
 -17   1   6      458.44      405.04     17.63 o
 -15   1   6     3245.61     2990.66     35.79 o
 -13   1   6     1808.74     1699.86     30.75 o
 -11   1   6     3339.02     3505.07     55.05 o
  -9   1   6     2827.79     2875.33     49.01 o
  -7   1   6     9521.45     9920.90     58.66 o
  -5   1   6     5786.46     6172.43     44.30 o
  -3   1   6     4491.44     5034.61     42.84 o
  -1   1   6     4678.27     5386.13     64.70 o
   1   1   6     1644.60     1763.83     17.65 o
   3   1   6     2464.17     2421.09     36.30 o
   5   1   6     5682.12     5832.44     93.98 o
   7   1   6     1853.14     1913.64     38.53 o
   9   1   6     1614.93     1604.94     30.61 o
  11   1   6     1772.64     1607.56     35.31 o
  13   1   6       54.49       28.95     10.72 o
  15   1   6     2170.78     2126.88     69.92 o
  17   1   6      788.08      801.57     29.41 o
 -20   2   6     1970.34     2088.59     53.82 o
 -18   2   6      279.48      282.46     19.08 o
 -16   2   6     5454.22     5498.59     75.42 o
 -14   2   6       67.41       71.41     10.20 o
 -12   2   6     7428.33     7265.95     54.88 o
 -10   2   6     1188.87     1018.40     20.08 o
  -8   2   6      986.04     1013.39     17.82 o
  -6   2   6       11.93        3.46      3.94 o
  -4   2   6     5898.40     6098.01     32.00 o
  -2   2   6     1107.24     1140.54     16.62 o
   0   2   6      377.84      374.76      7.56 o
   2   2   6     3995.90     3644.11     32.60 o
   4   2   6      300.87      380.46     11.25 o
   6   2   6     2389.14     2102.07     27.72 o
   8   2   6     4258.77     4072.41     41.26 o
  10   2   6      440.97      447.97     33.46 o
  12   2   6     1251.95     1247.58     31.61 o
  14   2   6     1960.91     1982.44     48.94 o
  16   2   6       12.65       19.95     12.19 o
 -19   3   6      313.82      340.47     21.84 o
 -17   3   6       32.15       36.11     11.31 o
 -15   3   6      590.10      612.61     26.89 o
 -13   3   6      387.55      376.44     16.54 o
 -11   3   6      697.26      697.88     19.04 o
  -9   3   6      359.56      343.32     12.31 o
  -7   3   6     3572.87     3842.24     49.29 o
  -5   3   6      202.88      209.53      6.80 o
  -3   3   6    10033.51    10416.66    115.66 o
  -1   3   6     4652.75     3960.86    604.61 o
   1   3   6     1809.71     1699.64     15.86 o
   3   3   6     1728.54     1794.76     20.39 o
   5   3   6      154.72      113.83      8.00 o
   7   3   6      108.35       99.77      9.61 o
   9   3   6     1608.58     1605.61     29.71 o
  11   3   6     2307.34     1978.34     43.47 o
  13   3   6      174.00      133.33     18.08 o
  15   3   6     1490.87     1544.20     46.32 o
 -18   4   6       52.98       61.71     13.36 o
 -16   4   6      281.50      310.67     20.89 o
 -14   4   6        7.75       18.03      8.86 o
 -12   4   6     9412.12     9319.66     60.79 o
 -10   4   6     2778.25     2597.40     26.24 o
  -8   4   6     1350.34     1272.05     19.24 o
  -6   4   6      652.09      550.51     12.35 o
  -4   4   6     1029.27     1058.44     15.81 o
  -2   4   6     8449.63     8409.62     72.16 o
   0   4   6        2.62        7.29      2.77 o
   2   4   6     1442.45     1136.93     15.01 o
   4   4   6      309.30      265.22      9.61 o
   6   4   6     6800.24     6626.08     48.36 o
   8   4   6      283.41      273.15     14.91 o
  10   4   6     4252.06     4223.37     56.29 o
  12   4   6       92.74      126.73     13.46 o
  14   4   6      410.98      370.83     25.56 o
  16   4   6      149.98      169.77     18.71 o
 -17   5   6       35.14       37.84     12.32 o
 -15   5   6     1361.02     1310.50     28.75 o
 -13   5   6      763.49      679.79     18.57 o
 -11   5   6        0.56        0.17      5.82 o
  -9   5   6       26.39       20.07      5.11 o
  -7   5   6     3175.81     3088.54     24.85 o
  -5   5   6     2834.77     3039.04     33.31 o
  -3   5   6     2049.76     1896.47     21.28 o
  -1   5   6      362.05      431.28      9.35 o
   1   5   6    17296.90    17613.08    249.66 o
   3   5   6     2678.31     2641.50     26.90 o
   5   5   6     1519.84     1626.48     21.09 o
   7   5   6     3022.58     2959.36     40.10 o
   9   5   6      543.82      517.53     20.46 o
  11   5   6     1000.74      978.72     32.17 o
  13   5   6      109.69      111.13     31.73 o
  15   5   6      857.26      906.26     45.72 o
 -16   6   6     2109.63     2184.27     46.76 o
 -14   6   6      635.65      627.33     23.19 o
 -12   6   6      130.89      133.26     12.54 o
 -10   6   6      974.59      943.86     23.72 o
  -8   6   6     3897.65     3725.68     45.29 o
  -6   6   6     3356.61     3190.64     35.20 o
  -4   6   6     2176.59     2245.47     21.44 o
  -2   6   6     1217.67     1173.70     16.60 o
   0   6   6      914.71      885.45     14.56 o
   2   6   6     5820.73     5811.78     38.65 o
   4   6   6        6.95        5.58     11.71 o
   6   6   6     6534.58     6085.32     87.89 o
   8   6   6        3.11       -6.14      9.26 o
  10   6   6     2435.76     2414.74     48.60 o
  12   6   6      114.64      114.04     17.30 o
  14   6   6     1827.04     1993.66     52.14 o
 -15   7   6       92.42       80.49     13.23 o
 -13   7   6      326.04      327.95     18.57 o
 -11   7   6      554.84      569.72     21.77 o
  -9   7   6       21.32       31.18      8.89 o
  -7   7   6     1733.97     1780.00     28.52 o
  -5   7   6     1199.46     1125.79     19.10 o
  -3   7   6     4007.61     3817.99     38.10 o
  -1   7   6     2025.00     1922.48     27.68 o
   1   7   6     3008.39     2933.93     30.47 o
   3   7   6     1026.82      977.10     18.87 o
   5   7   6       17.72       25.51      8.91 o
   7   7   6      554.85      637.30     23.18 o
   9   7   6        5.43       -5.65      8.80 o
  11   7   6     1410.13     1391.21     32.06 o
  13   7   6        0.47       -6.03     11.75 o
 -14   8   6       19.05       16.86     13.21 o
 -12   8   6     4318.98     4272.28     63.30 o
 -10   8   6     1943.76     1895.90     41.58 o
  -8   8   6      237.45      230.39     14.91 o
  -6   8   6      378.77      313.55     15.24 o
  -4   8   6     2882.57     2767.49     33.15 o
  -2   8   6      912.33      934.84     21.76 o
   0   8   6      123.33      121.76      9.29 o
   2   8   6      386.22      373.44     13.97 o
   4   8   6      368.87      326.81     16.74 o
   6   8   6     2682.54     2644.40     44.54 o
   8   8   6      487.49      515.84     23.20 o
  10   8   6      812.91      743.01     25.73 o
 -11   9   6      754.45      754.41     31.34 o
  -9   9   6        0.15       -1.92     10.34 o
  -7   9   6      571.51      614.88     23.51 o
  -5   9   6      578.48      552.91     18.34 o
  -3   9   6      881.00      843.11     22.78 o
  -1   9   6      740.59      675.31     18.59 o
   1   9   6      742.81      777.35     19.86 o
   3   9   6      290.01      330.17     15.54 o
   5   9   6      180.07      165.44     15.31 o
   7   9   6      844.61      803.29     28.95 o
   9   9   6      212.52      243.65     17.31 o
 -10  10   6      451.07      438.47     26.77 o
  -8  10   6     1109.73     1055.82     34.85 o
  -6  10   6     4870.24     4759.70     60.73 o
  -4  10   6      207.93      217.53     14.97 o
  -2  10   6     1685.79     1855.45     34.25 o
   0  10   6        4.69        6.16      7.86 o
   2  10   6     4011.35     3909.16     46.82 o
   4  10   6      124.86      115.54     16.31 o
   6  10   6     1312.20     1247.86     38.73 o
  -3  11   6       16.86       13.70     10.62 o
  -1  11   6      124.82      116.20     13.81 o
   1  11   6      219.75      221.71     18.18 o
 -19   1   7      417.80      410.69     26.75 o
 -17   1   7        7.43        8.80      8.33 o
 -15   1   7     1092.48     1047.08     22.40 o
 -13   1   7       10.53       11.71      7.94 o
 -11   1   7      172.36      182.12     11.24 o
  -9   1   7      727.95      734.18     16.05 o
  -7   1   7      290.85      341.87      9.84 o
  -5   1   7     5676.28     5620.80     49.18 o
  -3   1   7      243.31      268.33      8.40 o
  -1   1   7     1670.00     1740.78     17.69 o
   1   1   7      626.30      622.35     11.89 o
   3   1   7       47.05       49.41      5.16 o
   5   1   7      424.07      484.92     12.51 o
   7   1   7      681.34      699.17     21.08 o
   9   1   7        0.04       -2.81      7.59 o
  11   1   7      416.83      412.54     19.69 o
  13   1   7       18.08       38.62     11.77 o
  15   1   7       65.85       84.99     14.72 o
  17   1   7      346.12      405.48     20.62 o
 -20   2   7      276.51      336.90     31.94 o
 -18   2   7       21.46       24.90     11.15 o
 -16   2   7      646.28      600.54     23.31 o
 -14   2   7      463.67      469.20     18.94 o
 -12   2   7       84.95       80.75      9.16 o
 -10   2   7        4.12        8.37      5.96 o
  -8   2   7      155.62      182.52     10.90 o
  -6   2   7       38.36       42.91      6.12 o
  -4   2   7       11.07       18.54      3.46 o
  -2   2   7     2848.72     2926.86     26.31 o
   0   2   7     1261.76     1277.17     14.44 o
   2   2   7        0.29       -2.98      2.98 o
   4   2   7        8.74        3.50      4.96 o
   6   2   7      667.95      696.59     22.24 o
   8   2   7       30.59       13.46      7.12 o
  10   2   7      496.13      477.93     23.12 o
  12   2   7      536.95      401.27     21.25 o
  14   2   7        5.68       -1.71     11.53 o
  16   2   7        8.31        6.56     12.38 o
 -19   3   7       87.65      119.55     18.28 o
 -17   3   7      316.78      317.38     19.43 o
 -15   3   7       28.20       30.95     10.15 o
 -13   3   7      803.04      761.57     21.14 o
 -11   3   7      325.06      307.55     14.09 o
  -9   3   7     1028.27      966.44     19.32 o
  -7   3   7     3465.43     3613.91     27.52 o
  -5   3   7     1122.49     1333.59     16.81 o
  -3   3   7      542.34      548.96      9.20 o
  -1   3   7      109.54      104.71      6.12 o
   1   3   7     1560.06     1731.42     17.97 o
   3   3   7      682.13      804.87     13.05 o
   5   3   7      190.27      243.33     11.35 o
   7   3   7      833.19      811.65     20.98 o
   9   3   7     3461.33     3336.82     57.48 o
  11   3   7      520.43      530.24     25.79 o
  13   3   7       22.54        1.56     12.10 o
  15   3   7       29.58       40.79     14.20 o
 -18   4   7      552.28      548.87     28.64 o
 -16   4   7      146.72      157.87     16.50 o
 -14   4   7     2001.25     1918.11     33.91 o
 -12   4   7     5806.38     5748.73     44.47 o
 -10   4   7      580.57      577.08     15.84 o
  -8   4   7      204.87      160.19      8.82 o
  -6   4   7      219.85      290.98     10.03 o
  -4   4   7     1594.45     1791.39     25.35 o
  -2   4   7     2012.14     2200.87     25.84 o
   0   4   7      465.81      532.65     14.08 o
   2   4   7     1961.88     2251.49     22.45 o
   4   4   7     2199.20     2283.76     27.19 o
   6   4   7      500.70      479.52     15.87 o
   8   4   7       29.72       39.25      8.99 o
  10   4   7      813.53      798.68     29.47 o
  12   4   7      210.10      217.53     19.15 o
  14   4   7       27.15       27.77     14.10 o
 -17   5   7      100.56      113.93     14.78 o
 -15   5   7      498.62      504.91     24.19 o
 -13   5   7      118.08      130.17     12.12 o
 -11   5   7      520.14      495.69     15.79 o
  -9   5   7        1.36       -1.03      6.23 o
  -7   5   7      323.40      338.76     11.20 o
  -5   5   7      531.29      550.79     13.98 o
  -3   5   7      684.81      691.46     15.38 o
  -1   5   7      206.52      231.35     10.50 o
   1   5   7      447.47      451.01     13.09 o
   3   5   7       12.92       23.85      6.45 o
   5   5   7     1415.39     1517.05     28.69 o
   7   5   7     1834.67     1834.82     33.19 o
   9   5   7      391.44      337.78     20.22 o
  11   5   7      320.47      309.71     27.52 o
  13   5   7      104.69      109.13     20.85 o
  15   5   7        1.73       -0.37     16.34 o
 -16   6   7       32.98       24.03     15.57 o
 -14   6   7     1355.70     1324.06     31.40 o
 -12   6   7      335.23      342.92     17.80 o
 -10   6   7        1.88       -6.03      7.33 o
  -8   6   7      613.48      571.95     14.80 o
  -6   6   7     1043.31      996.50     16.27 o
  -4   6   7      775.26      738.46     15.86 o
  -2   6   7       94.29      102.93      7.69 o
   0   6   7      637.66      689.97     15.36 o
   2   6   7      239.36      232.18     10.30 o
   4   6   7      147.28      171.56     11.76 o
   6   6   7     2403.90     2352.75     44.06 o
   8   6   7      850.29      804.14     28.78 o
  10   6   7      134.09      127.00     15.80 o
  12   6   7        0.97       -2.56     12.07 o
  14   6   7       10.47       19.60     19.82 o
 -15   7   7        7.63        7.46     11.17 o
 -13   7   7       27.41       28.25     10.63 o
 -11   7   7      353.80      335.37     18.17 o
  -9   7   7        3.74       -0.78      7.98 o
  -7   7   7     2175.74     1873.20     32.99 o
  -5   7   7     1590.59     1452.81     22.88 o
  -3   7   7      437.00      490.01     15.62 o
  -1   7   7      750.54      729.58     18.36 o
   1   7   7      783.26      786.52     17.49 o
   3   7   7      247.51      238.62     11.13 o
   5   7   7     2027.74     1880.57     40.71 o
   7   7   7        1.66       10.86     10.49 o
   9   7   7      163.74      149.34     16.75 o
  11   7   7      370.74      426.98     23.96 o
 -14   8   7       21.64        7.46     13.42 o
 -12   8   7       10.87       -4.06     12.62 o
 -10   8   7        6.02       -3.00     10.44 o
  -8   8   7       64.92       43.12     11.99 o
  -6   8   7     1061.12     1016.63     26.09 o
  -4   8   7      819.59      857.90     21.45 o
  -2   8   7       83.95       96.81     10.04 o
   0   8   7       36.89       45.89      7.56 o
   2   8   7        0.42       13.33      6.97 o
   4   8   7       77.59       51.47      9.73 o
   6   8   7       58.27       55.73     12.32 o
   8   8   7       35.19       45.42     12.00 o
  10   8   7      280.30      279.98     18.22 o
 -11   9   7      115.90      132.03     17.70 o
  -9   9   7       58.83       42.84     12.82 o
  -7   9   7      187.35      184.75     14.89 o
  -5   9   7      240.74      245.90     16.11 o
  -3   9   7       36.25       31.88      9.01 o
  -1   9   7      333.46      336.40     14.82 o
   1   9   7     1023.64      952.27     21.69 o
   3   9   7       38.56       42.41     10.20 o
   5   9   7      258.93      296.83     19.65 o
   7   9   7      159.48      157.77     16.71 o
   9   9   7     1006.10     1071.80     37.36 o
  -8  10   7        0.05        0.66     11.22 o
  -6  10   7      319.29      323.42     21.92 o
  -4  10   7       57.50       48.74     11.03 o
  -2  10   7      559.44      573.88     20.96 o
   0  10   7       88.19       94.63     10.72 o
   2  10   7       15.77       20.29     10.96 o
   4  10   7       41.18       58.17     12.19 o
   6  10   7      126.49      105.95     19.85 o
  -3  11   7       86.63      103.45     12.81 o
  -1  11   7      503.17      487.34     19.73 o
 -20   0   8        7.18       -0.38     13.74 o
 -18   0   8      679.07      629.68     51.20 o
 -16   0   8        6.34        9.66     13.10 o
 -14   0   8     1795.39     1842.79     45.10 o
 -12   0   8     3648.19     3377.24     55.91 o
 -10   0   8    15570.64    15363.53     98.85 o
  -8   0   8       54.45       76.77      8.66 o
  -6   0   8     5821.67     5628.42     68.65 o
  -4   0   8     3872.12     4316.48     66.29 o
  -2   0   8    16871.87    15864.01    308.00 o
   0   0   8        3.95        8.02      4.81 o
   2   0   8       47.30       95.80      8.40 o
   4   0   8    13466.01    13766.10    153.17 o
   6   0   8      459.01      432.06     16.18 o
   8   0   8     1354.10     1354.42     27.73 o
  10   0   8     3896.86     3717.75     74.67 o
  12   0   8     1596.54     1485.47     51.31 o
  14   0   8        9.90       14.84     16.34 o
  16   0   8     1426.49     1356.56     87.06 o
 -19   1   8      235.47      277.11     27.02 o
 -17   1   8        5.76       -0.48      7.52 o
 -15   1   8      309.84      308.46     14.12 o
 -13   1   8      287.94      294.84     14.82 o
 -11   1   8       40.26       25.87      6.82 o
  -9   1   8        0.88       -1.19      4.74 o
  -7   1   8      660.06      549.65      9.46 o
  -5   1   8     3548.18     3755.22     30.19 o
  -3   1   8     4286.02     4407.73     32.12 o
  -1   1   8    20624.80    22286.58    116.62 o
   1   1   8     8551.59     8662.80    126.68 o
   3   1   8     3410.32     3325.03     63.50 o
   5   1   8     7655.73     7938.73     67.81 o
   7   1   8     3252.66     3175.43     96.62 o
   9   1   8       97.86      114.49     12.15 o
  11   1   8      460.56      480.08     21.56 o
  13   1   8       47.34       48.64     11.84 o
  15   1   8      233.34      261.24     16.26 o
 -20   2   8      494.51      517.73     37.18 o
 -18   2   8     1914.12     1973.09     51.70 o
 -16   2   8     1315.31     1305.78     24.86 o
 -14   2   8      429.29      411.53     17.65 o
 -12   2   8      271.15      239.44     13.49 o
 -10   2   8     1564.42     1651.16     29.40 o
  -8   2   8     1291.91     1338.68     23.76 o
  -6   2   8     5251.15     4936.03     85.14 o
  -4   2   8      778.42      822.29     15.90 o
  -2   2   8      317.06      416.95      9.02 o
   0   2   8     3137.99     3158.93     25.61 o
   2   2   8     2880.23     2770.73     26.28 o
   4   2   8     6939.94     6927.85    100.39 o
   6   2   8      753.57      747.19     17.12 o
   8   2   8     7359.49     7098.39     97.95 o
  10   2   8      285.25      321.10     21.34 o
  12   2   8     4216.75     4108.24     94.05 o
  14   2   8      200.58      180.78     17.83 o
  16   2   8      233.13      219.02     20.85 o
 -19   3   8      522.50      530.12     35.47 o
 -17   3   8      386.52      426.33     24.05 o
 -15   3   8     3261.09     3181.42     50.86 o
 -13   3   8      477.41      415.12     16.71 o
 -11   3   8     1432.45     1462.65     25.51 o
  -9   3   8       81.67       75.72     10.90 o
  -7   3   8     3933.46     3813.95    113.33 o
  -5   3   8     2037.76     1912.55     20.59 o
  -3   3   8      631.58      537.34     97.32 o
  -1   3   8      111.20       70.66      4.96 o
   1   3   8     5948.11     6331.94     48.18 o
   3   3   8     1877.17     1890.63     19.36 o
   5   3   8      217.72      210.27     11.11 o
   7   3   8      155.70      152.43     11.50 o
   9   3   8        7.14       11.60      9.79 o
  11   3   8      138.80      134.37     16.02 o
  13   3   8       27.53       25.85     13.90 o
  15   3   8      928.18      951.26     39.94 o
 -18   4   8      687.96      747.62     31.96 o
 -16   4   8        8.70        7.74     10.34 o
 -14   4   8      474.37      523.58     18.50 o
 -12   4   8     4355.63     4028.81     48.26 o
 -10   4   8     3064.49     2947.16     34.34 o
  -8   4   8      679.33      757.97     18.04 o
  -6   4   8     5779.67     6125.69     91.51 o
  -4   4   8     3224.20     3416.27     41.97 o
  -2   4   8     4958.23     5074.05     42.13 o
   0   4   8     1113.98     1123.52     15.30 o
   2   4   8      189.39      175.96      8.52 o
   4   4   8     3533.61     3515.01     36.16 o
   6   4   8       20.75       26.40      7.29 o
   8   4   8       24.89       44.03      8.91 o
  10   4   8     2474.11     2286.46     64.37 o
  12   4   8     1221.05     1151.60     37.99 o
  14   4   8      149.47      176.68     20.60 o
 -17   5   8        0.01       14.60     16.42 o
 -15   5   8     1229.59     1329.13     44.86 o
 -13   5   8     2127.89     2056.61     33.71 o
 -11   5   8       83.60       85.90      7.67 o
  -9   5   8     3593.73     3438.00     44.05 o
  -7   5   8        3.08       10.82      5.88 o
  -5   5   8      566.56      521.50     13.68 o
  -3   5   8     2984.19     3080.85     30.14 o
  -1   5   8     1932.20     1912.62     25.90 o
   1   5   8      261.28      268.51     11.14 o
   3   5   8     1847.75     1812.01     25.51 o
   5   5   8     2106.83     2045.88     33.75 o
   7   5   8     9287.34     8834.03    110.84 o
   9   5   8      127.80      137.71     15.51 o
  11   5   8     1124.22     1191.35     46.73 o
  13   5   8        7.77      -13.63     13.63 o
 -16   6   8      912.26      911.21     37.47 o
 -14   6   8      803.37      815.01     28.66 o
 -12   6   8      470.15      441.17     19.10 o
 -10   6   8     4444.28     4384.17     53.73 o
  -8   6   8      111.73      106.11      8.28 o
  -6   6   8     1171.62     1108.73     23.41 o
  -4   6   8        2.09       12.25      5.94 o
  -2   6   8     5401.11     5314.38     52.90 o
   0   6   8     5021.50     4978.14     37.40 o
   2   6   8     2596.33     2620.84     32.99 o
   4   6   8        1.78        1.64      8.41 o
   6   6   8      338.33      332.67     20.68 o
   8   6   8       34.33       25.21     11.28 o
  10   6   8      292.00      301.90     26.77 o
  12   6   8      883.54      825.48     35.30 o
 -15   7   8     1729.39     1826.62     46.58 o
 -13   7   8       26.84       13.70     10.05 o
 -11   7   8     1508.41     1605.36     33.48 o
  -9   7   8      303.91      275.70     15.72 o
  -7   7   8     4981.21     4734.64     49.45 o
  -5   7   8     2236.44     2050.52     25.49 o
  -3   7   8      469.70      481.86     13.79 o
  -1   7   8        1.90        1.69      5.73 o
   1   7   8        3.67        9.65      6.04 o
   3   7   8      139.71      135.42     12.23 o
   5   7   8        5.18       -9.51      9.51 o
   7   7   8      770.91      773.22     29.74 o
   9   7   8       70.23       70.81     14.66 o
  11   7   8      370.85      373.43     31.47 o
 -14   8   8      928.27      951.58     34.22 o
 -12   8   8      255.83      204.22     18.65 o
 -10   8   8      114.77      115.30     14.94 o
  -8   8   8       98.58      129.39     14.71 o
  -6   8   8      370.58      445.34     21.90 o
  -4   8   8     1956.74     1934.47     30.59 o
  -2   8   8      351.45      339.18     15.40 o
   0   8   8      375.44      339.27     13.83 o
   2   8   8     3644.06     3478.65     39.94 o
   4   8   8     1750.41     1740.88     39.88 o
   6   8   8      545.73      537.06     24.01 o
   8   8   8      958.02     1039.31     31.99 o
  10   8   8      720.23      726.11     29.57 o
 -11   9   8      756.95      781.39     31.27 o
  -9   9   8      264.99      255.09     23.49 o
  -7   9   8      995.27      919.72     30.67 o
  -5   9   8      313.56      325.08     18.22 o
  -3   9   8     1363.12     1405.22     28.65 o
  -1   9   8      736.04      740.84     19.85 o
   1   9   8       92.84      109.90     10.53 o
   3   9   8     1398.74     1548.30     36.77 o
   5   9   8      144.25      155.63     16.27 o
   7   9   8      469.39      506.75     25.63 o
  -8  10   8       31.50       36.31     13.68 o
  -6  10   8      935.43      866.16     31.58 o
  -4  10   8      335.18      361.42     20.21 o
  -2  10   8     1976.70     2069.33     33.05 o
   0  10   8      630.30      631.94     20.13 o
   2  10   8     1125.72     1115.28     30.70 o
   4  10   8      268.36      292.65     20.82 o
 -19   1   9      266.34      277.62     28.11 o
 -17   1   9      221.83      207.76     16.26 o
 -15   1   9      353.28      331.55     15.55 o
 -13   1   9       75.84       84.14      9.67 o
 -11   1   9      508.60      480.18     15.57 o
  -9   1   9       82.72      107.41      7.41 o
  -7   1   9     1704.08     1623.19     17.31 o
  -5   1   9     7097.72     7588.44    149.01 o
  -3   1   9     1340.42     1595.54     73.96 o
  -1   1   9      486.71      517.81     12.80 o
   1   1   9        0.73       -0.29      4.09 o
   3   1   9       27.88       24.60      5.93 o
   5   1   9      115.94      120.61     10.64 o
   7   1   9      681.46      731.52     22.67 o
   9   1   9     3879.41     3653.04     59.01 o
  11   1   9     1502.44     1338.41     33.68 o
  13   1   9        8.19       11.46     11.30 o
  15   1   9        0.96       -9.09      9.09 o
 -20   2   9       37.13       27.86     18.07 o
 -18   2   9      270.75      333.94     28.98 o
 -16   2   9      320.15      377.25     22.36 o
 -14   2   9      411.39      378.23     16.88 o
 -12   2   9      214.76      230.07     15.04 o
 -10   2   9       15.90       16.50      7.25 o
  -8   2   9      652.14      641.71     17.38 o
  -6   2   9      516.88      590.26     18.80 o
  -4   2   9     4842.76     5330.06     31.20 o
  -2   2   9      149.60      204.25      7.47 o
   0   2   9     1092.33     1014.31     16.14 o
   2   2   9     1860.51     2083.83     27.78 o
   4   2   9      619.49      686.43     16.03 o
   6   2   9      333.72      326.85     13.43 o
   8   2   9      142.48      119.04     13.70 o
  10   2   9      198.22      189.22     17.79 o
  12   2   9       43.22       57.58     13.32 o
  14   2   9      143.98      113.00     16.14 o
 -19   3   9        0.54       -1.77     15.18 o
 -17   3   9        0.22      -12.92     12.92 o
 -15   3   9     1183.36     1182.67     33.02 o
 -13   3   9       32.25       19.68      8.74 o
 -11   3   9        0.97       -6.16      7.24 o
  -9   3   9        4.46        8.87      6.64 o
  -7   3   9      184.06      230.05     12.28 o
  -5   3   9     3320.03     3374.78     32.56 o
  -3   3   9      104.76      100.45      5.78 o
  -1   3   9        0.67       -2.29      3.72 o
   1   3   9        2.62        5.03      4.25 o
   3   3   9      355.35      417.72     10.65 o
   5   3   9     1317.33     1390.76     23.54 o
   7   3   9      310.15      339.34     18.22 o
   9   3   9      694.44      675.11     27.42 o
  11   3   9      270.80      272.63     21.01 o
  13   3   9      369.92      388.05     26.87 o
  15   3   9      118.10      126.35     17.41 o
 -18   4   9       16.37       12.59     15.30 o
 -16   4   9        7.69        7.11      9.86 o
 -14   4   9      117.14      111.35     13.03 o
 -12   4   9      839.67      859.86     24.77 o
 -10   4   9      697.25      649.75     19.90 o
  -8   4   9      978.18     1050.25     21.05 o
  -6   4   9     1442.11     1630.81     20.31 o
  -4   4   9        3.63        2.29      4.16 o
  -2   4   9     1094.18     1107.77     23.73 o
   0   4   9       31.39       28.38      5.58 o
   2   4   9      630.12      573.18     14.45 o
   4   4   9      566.69      559.60     16.83 o
   6   4   9      190.08      195.90     11.67 o
   8   4   9        5.69        7.34     10.01 o
  10   4   9       74.58       57.55     13.85 o
  12   4   9      625.71      707.69     39.87 o
  14   4   9      198.24      244.26     28.50 o
 -17   5   9       49.90       51.67     25.72 o
 -15   5   9      218.66      237.37     24.96 o
 -13   5   9        8.63        7.86      8.45 o
 -11   5   9      426.84      403.60     27.84 o
  -9   5   9      648.15      693.02     29.93 o
  -7   5   9      187.35      190.86     11.53 o
  -5   5   9     1526.56     1591.54     30.81 o
  -3   5   9      139.67      163.90     10.00 o
  -1   5   9       13.21       15.42      6.38 o
   1   5   9      509.12      565.85     15.00 o
   3   5   9        1.30        9.42      7.74 o
   5   5   9      324.06      346.62     16.99 o
   7   5   9      173.57      193.71     14.43 o
   9   5   9      229.52      225.23     23.48 o
  11   5   9      185.84      186.32     24.48 o
  13   5   9     1107.18     1155.39     51.15 o
 -16   6   9      166.90      166.12     20.65 o
 -14   6   9        8.46       10.51     11.11 o
 -12   6   9       51.20       61.48     11.85 o
 -10   6   9       84.68       87.76     10.15 o
  -8   6   9       68.44       61.59      9.27 o
  -6   6   9      775.58      826.32     18.44 o
  -4   6   9     1697.96     1709.24     24.91 o
  -2   6   9      171.16      172.89     10.92 o
   0   6   9     1181.38     1114.39     20.68 o
   2   6   9      551.96      543.71     15.56 o
   4   6   9      599.43      559.55     23.74 o
   6   6   9       32.89       25.87     11.39 o
   8   6   9      103.22       79.99     14.12 o
  10   6   9       26.61        5.76     14.98 o
  12   6   9      969.86     1046.46     48.41 o
 -15   7   9      579.47      629.74     28.63 o
 -13   7   9      499.15      575.51     26.17 o
 -11   7   9       26.28       31.71     11.92 o
  -9   7   9     1032.34     1023.91     29.75 o
  -7   7   9       52.90       62.49      8.71 o
  -5   7   9      762.68      704.70     16.45 o
  -3   7   9      307.05      304.13     12.74 o
  -1   7   9     7337.15     6961.60     52.20 o
   1   7   9     1146.02     1161.13     20.96 o
   3   7   9       52.22       44.03     11.28 o
   5   7   9     1073.01     1023.29     32.81 o
   7   7   9       81.28       72.54     16.93 o
   9   7   9      349.42      350.59     27.64 o
  11   7   9       51.35       67.63     19.25 o
 -14   8   9      280.85      303.60     26.80 o
 -12   8   9      263.88      253.84     23.47 o
 -10   8   9      291.78      284.46     22.63 o
  -8   8   9       23.42       26.39     10.67 o
  -6   8   9       55.44       64.85     11.81 o
  -4   8   9        4.31       10.79      7.53 o
  -2   8   9      757.96      792.22     20.96 o
   0   8   9      266.52      270.59     13.93 o
   2   8   9       29.82       37.43      9.68 o
   4   8   9      136.39      124.72     14.12 o
   6   8   9       66.33       61.75     12.48 o
   8   8   9      266.11      276.03     19.89 o
 -11   9   9       12.18       26.54     15.52 o
  -9   9   9      623.20      593.73     32.29 o
  -7   9   9      371.92      371.00     21.83 o
  -5   9   9      513.36      487.93     23.84 o
  -3   9   9      127.96      116.01     11.78 o
  -1   9   9        0.12        3.62      7.88 o
   1   9   9       44.11       43.09     10.89 o
   3   9   9       20.93       15.70     11.32 o
   5   9   9       86.76       98.65     14.65 o
   7   9   9       17.15       30.33     13.19 o
  -8  10   9      730.36      760.07     37.37 o
  -6  10   9        0.11       -7.21     11.40 o
  -4  10   9        0.04       -9.95      9.95 o
  -2  10   9       58.73       46.62     10.15 o
   0  10   9       41.88       36.06     11.47 o
   2  10   9       22.58       23.43     11.10 o
   4  10   9      138.69      142.39     17.28 o
 -20   0  10      395.57      393.55     27.42 o
 -18   0  10        4.58      -15.10     18.17 o
 -16   0  10      668.07      631.33     46.48 o
 -14   0  10     4075.97     3857.84     96.73 o
 -12   0  10     1515.49     1534.17     35.65 o
 -10   0  10     8915.43     9155.40    168.10 o
  -8   0  10      101.97      114.80      9.11 o
  -6   0  10     3797.81     4103.44     74.55 o
  -4   0  10    21636.64    22215.63    168.21 o
  -2   0  10    14048.67    15858.79    490.37 o
   0   0  10     1672.61     1991.01     44.09 o
   2   0  10       75.61       81.09      9.06 o
   4   0  10     3096.83     2932.01     49.95 o
   6   0  10       94.64       76.97     14.41 o
   8   0  10       69.50       77.12     15.92 o
  10   0  10      736.03      631.24     35.20 o
  12   0  10     1698.80     1703.02     67.24 o
  14   0  10        1.03       -6.36     15.11 o
 -19   1  10     1039.26     1099.23     47.14 o
 -17   1  10     1559.76     1432.43     48.77 o
 -15   1  10      112.27      150.56     13.21 o
 -13   1  10     1451.39     1413.44     24.38 o
 -11   1  10      391.44      394.02     11.60 o
  -9   1  10     2799.35     2885.30     33.94 o
  -7   1  10      484.48      586.05     14.10 o
  -5   1  10     6400.27     6424.96     41.11 o
  -3   1  10     4630.50     5088.40    103.31 o
  -1   1  10    14283.32    15289.66    149.85 o
   1   1  10      120.22      135.73      7.10 o
   3   1  10     7338.79     6986.51    116.88 o
   5   1  10      178.78      208.07     12.75 o
   7   1  10     6238.91     5796.46    188.28 o
   9   1  10      381.38      362.28     19.21 o
  11   1  10     1719.10     1768.29     39.10 o
  13   1  10        1.32        2.23      9.16 o
  15   1  10      236.54      262.55     22.08 o
 -20   2  10      150.61      159.58     23.94 o
 -18   2  10     1765.01     1798.73     55.91 o
 -16   2  10      438.95      402.33     28.01 o
 -14   2  10     2024.04     1992.00     38.79 o
 -12   2  10       54.34       61.72      9.94 o
 -10   2  10     4477.95     4334.19     69.20 o
  -8   2  10      120.79      193.31     11.94 o
  -6   2  10     2372.53     2378.98     28.73 o
  -4   2  10     1761.46     1900.74     23.20 o
  -2   2  10      373.53      306.30     10.15 o
   0   2  10     4427.16     4334.02     38.42 o
   2   2  10      259.51      259.57     13.15 o
   4   2  10        3.07        2.82      5.56 o
   6   2  10      177.28      179.43     13.00 o
   8   2  10       20.99       28.04     10.34 o
  10   2  10      180.31      160.61     15.01 o
  12   2  10     2038.25     1918.89     48.56 o
  14   2  10      194.26      194.60     18.77 o
 -19   3  10      400.81      486.27     33.83 o
 -17   3  10       20.53       20.82     10.40 o
 -15   3  10     1634.16     1733.64     48.47 o
 -13   3  10        8.49        6.28      8.09 o
 -11   3  10     1985.96     2120.41     42.47 o
  -9   3  10     2430.88     2433.37     34.15 o
  -7   3  10      275.55      271.15     12.87 o
  -5   3  10      743.10      731.31     12.71 o
  -3   3  10       34.43       36.83      5.79 o
  -1   3  10     5043.12     4938.77     42.27 o
   1   3  10      479.25      559.48     12.75 o
   3   3  10      533.36      394.59     13.97 o
   5   3  10      459.89      437.32     15.40 o
   7   3  10     7858.74     7622.07    129.97 o
   9   3  10     1811.28     1703.00     52.02 o
  11   3  10      586.18      633.52     29.73 o
  13   3  10      218.90      248.26     19.95 o
 -18   4  10      156.14      139.64     21.07 o
 -16   4  10        0.65        4.25      9.29 o
 -14   4  10     2719.85     2721.88     45.71 o
 -12   4  10       69.81       74.59     10.55 o
 -10   4  10      227.25      205.00     13.09 o
  -8   4  10      688.94      742.37     18.74 o
  -6   4  10     5786.00     5855.14     39.32 o
  -4   4  10     1433.93     1499.32     25.23 o
  -2   4  10     1517.14     1493.93     27.73 o
   0   4  10      466.36      503.51     14.56 o
   2   4  10       72.06       81.09      7.85 o
   4   4  10     2949.85     2958.33     39.25 o
   6   4  10      351.00      366.82     17.11 o
   8   4  10     1027.22     1059.08     40.78 o
  10   4  10       17.54       27.49     15.59 o
  12   4  10      854.47      827.44     42.11 o
  14   4  10      217.63      228.92     29.84 o
 -17   5  10     1008.40      947.47     67.00 o
 -15   5  10        2.93       -0.67     17.46 o
 -13   5  10     1153.80     1156.31     42.12 o
 -11   5  10       71.24      104.02     17.00 o
  -9   5  10     1399.18     1500.54     41.94 o
  -7   5  10      107.94       83.65     10.80 o
  -5   5  10     2903.65     2870.91     40.76 o
  -3   5  10       69.58       85.15      9.25 o
  -1   5  10     9080.21     9384.75     88.26 o
   1   5  10      171.48      147.81      9.92 o
   3   5  10    12705.25    12468.78    103.63 o
   5   5  10       75.33       86.22     10.84 o
   7   5  10     4294.08     4178.85     52.46 o
   9   5  10       66.48       54.18     17.09 o
  11   5  10     1252.02     1364.57     51.96 o
  13   5  10       91.30      102.57     22.93 o
 -16   6  10        0.82       15.32     18.89 o
 -14   6  10        6.01       16.90     11.98 o
 -12   6  10       37.23       37.78     10.66 o
 -10   6  10     2086.53     1937.23     76.23 o
  -8   6  10      375.54      367.50     17.39 o
  -6   6  10     2228.58     2299.73     31.15 o
  -4   6  10        0.91        7.99      7.32 o
  -2   6  10      756.44      718.08     19.18 o
   0   6  10        2.18        0.79      6.07 o
   2   6  10     2313.55     2328.34     37.65 o
   4   6  10     2883.60     2742.18     51.49 o
   6   6  10      947.63      832.11     30.23 o
   8   6  10     1752.96     1755.08     43.05 o
  10   6  10       28.16       31.93     17.16 o
  12   6  10     2275.28     2302.18     69.86 o
 -15   7  10     1064.74     1114.36     53.22 o
 -13   7  10      164.69      149.32     18.61 o
 -11   7  10     1589.20     1671.69     50.48 o
  -9   7  10      764.39      748.53     24.06 o
  -7   7  10      237.97      281.31     16.59 o
  -5   7  10      196.33      214.57     13.74 o
  -3   7  10        1.79        5.53      6.55 o
  -1   7  10     3777.67     3644.24     42.39 o
   1   7  10     1321.52     1290.66     30.50 o
   3   7  10      948.93      941.21     31.28 o
   5   7  10      330.87      314.21     21.65 o
   7   7  10     1866.99     1924.61     46.08 o
   9   7  10      259.69      259.14     26.60 o
 -14   8  10     2019.96     2136.30     79.74 o
 -12   8  10       76.96       70.55     19.50 o
 -10   8  10        3.16        8.03     12.44 o
  -8   8  10       68.78       86.76     15.86 o
  -6   8  10     2230.84     2226.03     41.73 o
  -4   8  10      295.39      327.68     16.80 o
  -2   8  10     3101.93     3096.20     42.39 o
   0   8  10        0.42        2.57      7.32 o
   2   8  10        3.11        0.61      8.34 o
   4   8  10      606.03      679.44     29.28 o
   6   8  10       60.94       49.76     14.47 o
   8   8  10     1624.07     1707.24     47.61 o
 -11   9  10      535.55      529.37     31.93 o
  -9   9  10      763.82      824.36     53.17 o
  -7   9  10      305.81      297.03     23.94 o
  -5   9  10      494.59      512.15     24.41 o
  -3   9  10       71.08       84.95     12.18 o
  -1   9  10     1548.81     1634.95     30.76 o
   1   9  10        6.79        1.36      9.08 o
   3   9  10     2433.66     2451.38     47.20 o
   5   9  10      204.84      198.51     18.52 o
  -8  10  10      505.32      512.94     32.16 o
  -6  10  10      512.87      468.47     30.35 o
  -4  10  10      843.68      939.27     32.90 o
  -2  10  10       25.95       17.24     10.23 o
   0  10  10      842.40      830.20     27.88 o
   2  10  10      348.07      346.93     20.22 o
 -19   1  11      391.42      449.15     41.05 o
 -17   1  11      653.93      669.44     35.73 o
 -15   1  11      675.54      653.69     22.81 o
 -13   1  11      860.05      856.65     22.91 o
 -11   1  11       35.31       32.14      7.44 o
  -9   1  11      121.42       91.46      8.69 o
  -7   1  11       61.03       50.62      5.65 o
  -5   1  11     9208.94     9378.38     80.99 o
  -3   1  11      639.91      771.76     20.40 o
  -1   1  11       36.70       46.67      5.67 o
   1   1  11       37.57       37.66      6.50 o
   3   1  11      375.69      394.72     11.49 o
   5   1  11      263.79      294.36     14.51 o
   7   1  11      610.49      561.46     32.90 o
   9   1  11     1424.53     1401.34     28.58 o
  11   1  11       49.80       42.79      9.62 o
  13   1  11      192.23      142.12     16.91 o
 -18   2  11       74.76       64.44     18.39 o
 -16   2  11      619.59      606.03     32.15 o
 -14   2  11        2.19        7.64     16.16 o
 -12   2  11      464.24      487.70     25.33 o
 -10   2  11       92.83       96.08      9.91 o
  -8   2  11      814.30      812.15     19.21 o
  -6   2  11      319.93      318.90     12.80 o
  -4   2  11       75.83       83.49      5.25 o
  -2   2  11      239.24      275.33     10.65 o
   0   2  11      319.76      366.74     12.12 o
   2   2  11     1505.21     1620.21     27.29 o
   4   2  11     1118.68     1188.24     25.82 o
   6   2  11      380.84      362.60     18.14 o
   8   2  11      923.75      941.71     31.44 o
  10   2  11     1044.41     1022.57     34.97 o
  12   2  11       16.36       10.59     11.07 o
  14   2  11      224.82      258.87     21.26 o
 -19   3  11      619.07      640.04     38.26 o
 -17   3  11      133.91      133.60     20.18 o
 -15   3  11        8.13       13.42     12.07 o
 -13   3  11     4360.87     4431.72     69.04 o
 -11   3  11      164.17      179.91     13.18 o
  -9   3  11      838.94      858.08     21.63 o
  -7   3  11      185.73      189.98     11.53 o
  -5   3  11        0.44        7.55      4.52 o
  -3   3  11      340.60      373.76     10.67 o
  -1   3  11     1060.43     1082.85     18.33 o
   1   3  11     3446.76     3714.43     56.32 o
   3   3  11      208.50      193.63      9.23 o
   5   3  11      122.46      122.33      9.94 o
   7   3  11      684.53      668.80     26.78 o
   9   3  11      528.67      512.07     30.78 o
  11   3  11       79.53       93.76     16.13 o
  13   3  11       43.32       37.09     13.70 o
 -18   4  11        1.77       -2.96     13.14 o
 -16   4  11       75.05       83.79     16.89 o
 -14   4  11     1300.77     1224.89     39.10 o
 -12   4  11        0.01       -0.77      7.60 o
 -10   4  11     2079.28     2073.69     39.50 o
  -8   4  11      399.44      478.29     19.00 o
  -6   4  11        5.83        4.92      5.11 o
  -4   4  11     3206.33     3513.40     39.33 o
  -2   4  11     1022.14      995.47     23.73 o
   0   4  11      521.79      532.42     16.72 o
   2   4  11       66.03       80.81      9.84 o
   4   4  11     1506.67     1495.12     29.53 o
   6   4  11      597.08      628.74     21.54 o
   8   4  11      297.26      308.60     35.15 o
  10   4  11      182.63      179.19     23.60 o
  12   4  11      300.66      284.17     39.16 o
 -17   5  11      302.31      332.65     46.48 o
 -15   5  11      364.78      356.01     24.52 o
 -13   5  11      247.46      300.57     38.69 o
 -11   5  11      109.63      128.86     17.30 o
  -9   5  11        0.64       -4.25      9.25 o
  -7   5  11     1286.54     1349.33     38.39 o
  -5   5  11      751.26      734.04     22.15 o
  -3   5  11      314.74      330.81     16.32 o
  -1   5  11        5.26        8.54      6.19 o
   1   5  11     1243.05     1270.60     23.22 o
   3   5  11      325.25      328.35     17.07 o
   5   5  11       11.31        1.02      8.52 o
   7   5  11     1771.13     1788.38     43.73 o
   9   5  11       67.41       57.70     17.36 o
  11   5  11      319.07      376.71     33.28 o
 -16   6  11      297.12      280.75     42.23 o
 -14   6  11       15.92       16.61     12.94 o
 -12   6  11      402.40      389.65     28.15 o
 -10   6  11      608.48      600.87     31.87 o
  -8   6  11     1404.52     1291.49     38.38 o
  -6   6  11      697.56      648.93     18.53 o
  -4   6  11      123.76      132.85     11.63 o
  -2   6  11        2.48       -0.23      6.36 o
   0   6  11      165.32      161.15     10.33 o
   2   6  11      645.23      646.69     27.14 o
   4   6  11      198.43      228.47     18.16 o
   6   6  11      243.14      302.40     21.11 o
   8   6  11       11.84       18.45     15.76 o
  10   6  11      180.06      209.46     25.15 o
 -15   7  11       11.04        6.71     19.15 o
 -13   7  11      105.72      111.45     16.94 o
 -11   7  11      228.59      258.97     16.98 o
  -9   7  11     1000.66      858.77     31.69 o
  -7   7  11      267.09      216.90     17.98 o
  -5   7  11       56.06       62.69      9.33 o
  -3   7  11      219.70      203.87     12.77 o
  -1   7  11       55.78       81.12     13.51 o
   1   7  11       27.04       22.50      9.44 o
   3   7  11      525.03      535.23     25.82 o
   5   7  11       29.99       52.23     13.45 o
   7   7  11        0.50       -2.23     11.17 o
   9   7  11      148.48      145.91     30.91 o
 -12   8  11      115.58      104.80     21.21 o
 -10   8  11       66.23       74.61     18.92 o
  -8   8  11       19.33        4.96     14.78 o
  -6   8  11      296.41      309.20     20.02 o
  -4   8  11        0.08       -5.21      7.41 o
  -2   8  11       51.63       45.87      8.38 o
   0   8  11      989.60     1056.74     22.67 o
   2   8  11      248.27      273.70     20.70 o
   4   8  11      372.58      353.35     24.37 o
   6   8  11       95.55       99.56     16.95 o
   8   8  11      144.06      160.08     24.35 o
 -11   9  11      189.57      200.15     27.68 o
  -9   9  11      145.64      160.70     24.82 o
  -7   9  11      593.91      575.88     37.78 o
  -5   9  11      690.99      722.13     39.70 o
  -3   9  11       94.49       98.19     11.44 o
  -1   9  11      135.33      121.21     13.55 o
   1   9  11      671.94      660.74     24.28 o
   3   9  11      245.44      287.24     20.62 o
   5   9  11      137.33      114.60     16.37 o
  -6  10  11       79.09       85.89     22.44 o
  -4  10  11      511.79      563.61     40.00 o
  -2  10  11      439.30      442.57     25.20 o
   0  10  11      319.75      318.84     21.46 o
 -20   0  12      286.21      264.19     23.49 o
 -18   0  12      725.36      691.73     53.55 o
 -16   0  12        5.46       27.13     20.29 o
 -14   0  12     3383.42     3052.40     88.24 o
 -12   0  12     1379.15     1266.92     54.73 o
 -10   0  12      261.94      201.24     24.30 o
  -8   0  12     1613.78     1537.99     52.38 o
  -6   0  12     6709.52     7236.52    106.87 o
  -4   0  12    25182.39    26591.79    202.66 o
  -2   0  12     7529.85     7441.86    212.96 o
   0   0  12     1054.15     1029.20     23.71 o
   2   0  12       93.36      144.01     33.89 o
   4   0  12      380.28      463.96     21.06 o
   6   0  12     2902.24     2795.85     58.15 o
   8   0  12     3062.83     2932.76    188.98 o
  10   0  12      258.36      256.78     25.27 o
  12   0  12        9.44        8.76     16.08 o
  14   0  12        6.75        5.80     18.77 o
 -19   1  12      382.55      371.87     31.51 o
 -17   1  12      518.72      542.61     33.85 o
 -15   1  12        0.17       -8.26     11.14 o
 -13   1  12      237.87      304.92     23.14 o
 -11   1  12        2.31        0.36      9.13 o
  -9   1  12      599.81      578.93     30.43 o
  -7   1  12      142.52      169.28     14.51 o
  -5   1  12      287.87      415.92     20.95 o
  -3   1  12       33.94       37.86      8.34 o
  -1   1  12     1545.48     1489.55     20.89 o
   1   1  12     7064.95     7338.58     82.54 o
   3   1  12     5602.62     5733.74     55.88 o
   5   1  12     5361.11     5435.90     74.97 o
   7   1  12     3668.33     3675.98     77.09 o
   9   1  12     3015.39     2994.80     85.90 o
  11   1  12      209.86      238.66     19.00 o
  13   1  12     1401.25     1502.63     48.59 o
 -18   2  12     2127.72     2185.52     61.69 o
 -16   2  12       40.11       26.59     14.94 o
 -14   2  12     1499.04     1388.00     42.96 o
 -12   2  12      203.21      174.63     39.16 o
 -10   2  12     4103.12     3797.69    111.36 o
  -8   2  12       64.69       59.03     11.39 o
  -6   2  12     8086.71     8177.40     54.42 o
  -4   2  12      534.71      556.86     18.49 o
  -2   2  12     2546.53     2658.14     28.83 o
   0   2  12      170.56      115.44      8.33 o
   2   2  12     4134.33     4319.59     44.51 o
   4   2  12      111.67      106.46     11.02 o
   6   2  12     3165.34     3153.62     44.87 o
   8   2  12      979.10      899.91     31.86 o
  10   2  12      132.77      132.82     15.67 o
  12   2  12      396.23      374.64     23.14 o
 -19   3  12     1109.50     1158.36     48.28 o
 -17   3  12      937.80      995.47     41.43 o
 -15   3  12      123.17      127.42     18.08 o
 -13   3  12      285.43      238.06     21.08 o
 -11   3  12      796.53      807.34     29.58 o
  -9   3  12     1746.52     1817.48     31.38 o
  -7   3  12      754.39      762.45     19.83 o
  -5   3  12      415.47      369.98     17.92 o
  -3   3  12     2120.84     2067.32     23.94 o
  -1   3  12      553.28      588.13     16.67 o
   1   3  12     2817.04     3024.97     37.01 o
   3   3  12     1543.40     1519.13     24.05 o
   5   3  12     2958.69     2943.10     42.52 o
   7   3  12     1400.67     1392.13     37.35 o
   9   3  12     1480.60     1474.05     41.35 o
  11   3  12      874.65      910.01     37.09 o
  13   3  12     2461.80     2542.23    134.48 o
 -18   4  12       19.32        3.04     11.11 o
 -16   4  12       80.28       55.16     15.70 o
 -14   4  12     7513.38     7372.27    173.76 o
 -12   4  12     1900.20     1807.22     59.81 o
 -10   4  12     1782.76     1712.78     65.82 o
  -8   4  12     1957.29     1941.41     30.39 o
  -6   4  12      827.65      768.94     19.59 o
  -4   4  12     1765.14     1673.11     23.59 o
  -2   4  12      756.49      793.98     22.00 o
   0   4  12       72.85       60.58      8.46 o
   2   4  12       25.54       11.35      8.97 o
   4   4  12      142.34      163.14     12.74 o
   6   4  12     1105.92     1038.31     33.01 o
   8   4  12     1127.93     1157.05     45.29 o
  10   4  12        0.67       27.33     17.27 o
  12   4  12       46.53       39.01     18.93 o
 -17   5  12      382.99      327.94     46.24 o
 -15   5  12        0.08      -11.80     21.47 o
 -13   5  12      228.37      285.70     38.93 o
 -11   5  12       63.12       46.95     21.94 o
  -9   5  12      117.55      122.42     15.71 o
  -7   5  12      109.03      102.84     15.23 o
  -5   5  12     2010.09     1977.26     46.05 o
  -3   5  12       49.91       52.90      8.43 o
  -1   5  12     7276.25     7316.97     53.05 o
   1   5  12     3074.41     2994.52     41.51 o
   3   5  12      383.39      402.95     18.48 o
   5   5  12     1631.27     1575.10     33.58 o
   7   5  12       12.85        8.15     11.20 o
   9   5  12     1144.78     1127.89     47.71 o
  11   5  12       16.15       30.33     19.43 o
 -16   6  12        0.32       -3.54     19.35 o
 -14   6  12      814.20      846.80     36.22 o
 -12   6  12     1872.74     1820.87     83.05 o
 -10   6  12     1658.63     1579.85     47.80 o
  -8   6  12      876.50      781.02     43.06 o
  -6   6  12     2506.19     2563.16     48.23 o
  -4   6  12     1810.61     1761.37     38.48 o
  -2   6  12     1382.02     1442.76     26.48 o
   0   6  12      537.09      532.29     20.88 o
   2   6  12      720.94      708.44     23.85 o
   4   6  12      974.40      939.02     31.18 o
   6   6  12      739.71      749.47     29.98 o
   8   6  12     1184.71     1201.94     48.61 o
  10   6  12       13.70       -3.03     15.85 o
 -15   7  12      147.06      178.91     35.86 o
 -13   7  12      244.01      287.07     30.35 o
 -11   7  12      170.67      167.04     17.38 o
  -9   7  12     1810.87     1849.58     44.90 o
  -7   7  12     1745.24     1714.86     42.21 o
  -5   7  12      849.40      820.49     25.38 o
  -3   7  12      799.02      786.05     29.12 o
  -1   7  12      937.75      945.12     27.01 o
   1   7  12       39.59       32.47     11.91 o
   3   7  12      290.04      284.59     20.55 o
   5   7  12      507.98      561.11     28.06 o
   7   7  12       17.65       19.68     16.79 o
   9   7  12      450.24      476.07     36.53 o
 -12   8  12       20.57       35.39     29.49 o
 -10   8  12      960.87     1019.64     64.76 o
  -8   8  12        5.14      -11.04     11.04 o
  -6   8  12      973.33      924.77     30.69 o
  -4   8  12       48.98       31.40     12.54 o
  -2   8  12     1216.67     1192.98     28.86 o
   0   8  12      249.95      243.58     14.13 o
   2   8  12      160.39      164.83     18.03 o
   4   8  12     1142.62     1181.39     39.23 o
   6   8  12       63.03       74.02     16.58 o
  -9   9  12      554.58      561.93     38.43 o
  -7   9  12      187.25      169.18     24.70 o
  -5   9  12      685.62      714.56     40.37 o
  -3   9  12      235.06      229.33     17.86 o
  -1   9  12      638.58      658.51     27.59 o
   1   9  12       60.73       54.47     13.80 o
   3   9  12      161.77      176.96     17.98 o
  -4  10  12      920.72     1060.56     40.28 o
  -2  10  12       19.83        3.29     12.62 o
 -19   1  13       55.57       49.45     18.24 o
 -17   1  13      241.87      248.04     24.34 o
 -15   1  13        0.29        1.89     12.25 o
 -13   1  13      160.30      170.34     18.33 o
 -11   1  13       97.11      113.63     14.88 o
  -9   1  13      145.86      157.55     15.85 o
  -7   1  13     4040.75     3967.15     59.23 o
  -5   1  13     2646.32     2762.97     49.31 o
  -3   1  13     2530.67     2593.61     41.51 o
  -1   1  13       96.77      118.12      8.37 o
   1   1  13      377.08      387.74     14.50 o
   3   1  13      752.91      717.20     17.55 o
   5   1  13        0.19       -0.86      7.32 o
   7   1  13      702.81      659.70     24.72 o
   9   1  13      119.96       88.54     13.83 o
  11   1  13       32.48       11.15     11.77 o
  13   1  13      393.68      441.19     26.48 o
 -18   2  13        2.21       10.11     15.81 o
 -16   2  13      163.54      172.45     21.36 o
 -14   2  13       15.50       19.45     12.13 o
 -12   2  13        0.01       -2.63     10.37 o
 -10   2  13      246.49      266.01     20.55 o
  -8   2  13       80.77       75.95     13.09 o
  -6   2  13       12.12       16.65      9.50 o
  -4   2  13      515.70      623.07     20.52 o
  -2   2  13      433.71      444.78     13.01 o
   0   2  13      669.78      749.15     17.61 o
   2   2  13        0.30       -5.57      6.35 o
   4   2  13      108.01       99.06     10.91 o
   6   2  13     1810.97     1782.03     35.53 o
   8   2  13      800.90      786.16     26.93 o
  10   2  13      371.55      321.18     24.21 o
  12   2  13        8.52       -2.73     12.04 o
 -19   3  13      394.29      426.24     33.50 o
 -17   3  13       27.68       29.01     16.72 o
 -15   3  13      726.26      716.20     41.88 o
 -13   3  13       38.04       33.57     20.64 o
 -11   3  13      767.49      743.16     29.17 o
  -9   3  13       10.34        1.04      9.03 o
  -7   3  13     3022.96     3079.91     91.66 o
  -5   3  13       29.61       34.39      7.30 o
  -3   3  13      240.67      227.94     13.43 o
  -1   3  13      396.50      408.02     19.78 o
   1   3  13      200.94      196.94     14.63 o
   3   3  13      639.12      671.22     19.72 o
   5   3  13       78.83       61.37     12.54 o
   7   3  13     1728.55     1655.64     50.29 o
   9   3  13       36.04       46.77     16.95 o
  11   3  13       40.23       46.82     16.93 o
 -18   4  13      201.53      199.73     21.66 o
 -16   4  13      219.63      205.00     21.62 o
 -14   4  13     1243.07     1268.46     44.59 o
 -12   4  13       94.95       70.49     13.18 o
 -10   4  13       11.67       16.84      9.68 o
  -8   4  13       97.33       89.45     12.14 o
  -6   4  13       30.11       37.60      7.59 o
  -4   4  13       50.93       74.70      9.26 o
  -2   4  13        6.07       -1.20      9.76 o
   0   4  13     3168.23     3186.25     46.76 o
   2   4  13     1407.96     1421.59     38.07 o
   4   4  13      135.70      127.69     14.25 o
   6   4  13        3.49       -2.24      8.75 o
   8   4  13       10.32       11.06     19.11 o
  10   4  13        0.02       -5.20     16.26 o
 -17   5  13        0.00       -6.67     13.37 o
 -15   5  13       54.02       82.10     29.25 o
 -13   5  13        1.37       25.48     22.41 o
 -11   5  13      248.01      276.03     36.80 o
  -9   5  13        0.81        7.55     15.34 o
  -7   5  13      238.46      242.23     20.82 o
  -5   5  13      289.21      264.27     23.95 o
  -3   5  13        4.13        1.16      9.92 o
  -1   5  13      261.84      288.90     15.97 o
   1   5  13      153.33      143.00     14.38 o
   3   5  13      731.89      768.31     24.45 o
   5   5  13       45.40       25.02     13.42 o
   7   5  13      154.40      149.86     18.08 o
   9   5  13        5.09      -10.33     13.98 o
  11   5  13       51.14       26.45     19.85 o
 -16   6  13      542.82      527.44     33.18 o
 -14   6  13      468.82      465.01     52.38 o
 -12   6  13       80.00       89.18     28.08 o
 -10   6  13      223.13      236.63     33.50 o
  -8   6  13        1.94        4.34     11.56 o
  -6   6  13      676.40      722.25     27.59 o
  -4   6  13      164.73      196.59     16.69 o
  -2   6  13     4384.58     4323.04     67.95 o
   0   6  13     2778.96     2650.23     48.22 o
   2   6  13       44.26       37.20     10.17 o
   4   6  13      252.84      244.45     19.15 o
   6   6  13       61.57       44.85     17.51 o
   8   6  13       84.32       83.28     20.88 o
 -13   7  13        9.23        4.55     11.38 o
 -11   7  13       85.28      107.73     20.71 o
  -9   7  13      380.95      347.52     29.96 o
  -7   7  13      359.39      358.73     23.49 o
  -5   7  13     1165.22     1223.05     30.52 o
  -3   7  13     1016.92     1088.63     33.79 o
  -1   7  13     1032.19     1000.19     40.86 o
   1   7  13      153.84      178.86     17.81 o
   3   7  13        9.84        9.53     12.07 o
   5   7  13       10.98       22.75     13.54 o
   7   7  13       14.28        1.07     15.40 o
 -12   8  13      281.00      192.99     41.99 o
 -10   8  13        4.42       -6.50     12.64 o
  -8   8  13      130.15      107.64     15.21 o
  -6   8  13     1653.23     1662.71     53.53 o
  -4   8  13      110.54       88.39     14.87 o
  -2   8  13      455.04      463.63     26.39 o
   0   8  13        6.51       12.71     15.72 o
   2   8  13      261.82      255.04     21.67 o
   4   8  13        8.63       11.62     13.86 o
   6   8  13        0.03        6.66     16.31 o
  -9   9  13      103.88       89.65     31.14 o
  -7   9  13      122.29      119.17     25.01 o
  -5   9  13       25.15       42.47     18.42 o
  -3   9  13       95.86      113.49     17.10 o
  -1   9  13       74.88       80.75     16.52 o
   1   9  13      158.43      183.31     21.32 o
   3   9  13      222.95      226.18     23.87 o
 -18   0  14      563.49      625.20     52.14 o
 -16   0  14     3819.36     3888.98    108.76 o
 -14   0  14      190.87      234.27     31.85 o
 -12   0  14     6510.35     6117.53    119.38 o
 -10   0  14       12.61       27.84     15.81 o
  -8   0  14    17942.16    18103.46    186.62 o
  -6   0  14      968.61     1076.29     48.13 o
  -4   0  14     1744.83     1541.18     39.59 o
  -2   0  14     3059.92     3290.19     76.20 o
   0   0  14     1779.57     1717.97     31.84 o
   2   0  14      733.92      693.42     24.12 o
   4   0  14     1639.63     1603.48     36.82 o
   6   0  14     1090.80     1051.28     40.58 o
   8   0  14     2911.48     2704.51    155.36 o
  10   0  14      362.33      344.69     42.94 o
  12   0  14      550.97      652.10     60.87 o
 -19   1  14      211.17      235.87     26.42 o
 -17   1  14      371.09      353.43     28.69 o
 -15   1  14       93.86       87.79     16.95 o
 -13   1  14       22.38       30.55     12.29 o
 -11   1  14     1682.65     1702.35     44.53 o
  -9   1  14      285.46      300.67     21.55 o
  -7   1  14       68.91       55.57     12.46 o
  -5   1  14        1.98        0.65      7.54 o
  -3   1  14     2749.29     2884.02     37.50 o
  -1   1  14      119.95      121.31      8.93 o
   1   1  14     1177.39     1173.65     20.15 o
   3   1  14      167.51      155.27     10.25 o
   5   1  14     1754.29     1720.48     33.11 o
   7   1  14      886.24      856.85     27.52 o
   9   1  14      462.69      485.22     24.10 o
  11   1  14       20.77       17.40     13.11 o
 -18   2  14      148.76      172.50     24.18 o
 -16   2  14        6.03        5.11     13.76 o
 -14   2  14      535.45      574.26     30.83 o
 -12   2  14     4641.60     4548.79    112.65 o
 -10   2  14       18.65        3.92     11.44 o
  -8   2  14     1951.37     1908.77     67.24 o
  -6   2  14     1566.43     1530.64     38.99 o
  -4   2  14     3128.12     3073.53     53.75 o
  -2   2  14      604.77      631.70     19.61 o
   0   2  14     1929.72     1779.52     42.65 o
   2   2  14       63.47       56.07      7.94 o
   4   2  14      399.80      407.30     18.85 o
   6   2  14       18.25       22.77      8.98 o
   8   2  14     1424.00     1446.96     35.75 o
  10   2  14      694.44      705.40     29.07 o
  12   2  14        2.92        3.86     12.34 o
 -17   3  14     1762.83     1714.65     53.96 o
 -15   3  14      212.63      215.35     22.04 o
 -13   3  14     2260.78     2319.91    106.17 o
 -11   3  14        8.28        7.08     10.26 o
  -9   3  14        0.33       -2.64      9.30 o
  -7   3  14     1653.97     1710.54     39.94 o
  -5   3  14      671.31      699.50     34.45 o
  -3   3  14       41.15       29.41      7.65 o
  -1   3  14        7.11        4.92      8.64 o
   1   3  14        1.82        5.82      8.56 o
   3   3  14      138.35      135.53     14.19 o
   5   3  14      927.24      912.90     31.67 o
   7   3  14      101.81       94.20     19.18 o
   9   3  14     1152.65     1256.59     50.34 o
  11   3  14      219.29      254.19     23.87 o
 -18   4  14       12.83        6.37     25.24 o
 -16   4  14      502.62      579.67     53.79 o
 -14   4  14      375.45      407.74     27.06 o
 -12   4  14      431.98      386.34     32.44 o
 -10   4  14      521.39      572.59     25.05 o
  -8   4  14     6581.44     6463.24     76.44 o
  -6   4  14      642.97      657.32     25.40 o
  -4   4  14     3821.17     3747.70     45.06 o
  -2   4  14      507.60      510.48     29.10 o
   0   4  14     2144.59     2076.47     53.80 o
   2   4  14       21.09       14.84      9.98 o
   4   4  14     1092.02     1096.44     33.66 o
   6   4  14      399.98      374.03     18.58 o
   8   4  14      867.21      864.90     44.00 o
  10   4  14        3.30        4.39     17.77 o
 -17   5  14      605.32      604.68     60.40 o
 -15   5  14      446.25      397.06     46.24 o
 -13   5  14      137.99      116.78     30.20 o
 -11   5  14      145.66      111.59     28.31 o
  -9   5  14      346.02      333.36     37.51 o
  -7   5  14       18.66       32.79     20.53 o
  -5   5  14       63.96       65.53     14.33 o
  -3   5  14       77.03       67.61     12.15 o
  -1   5  14      348.32      311.87     28.66 o
   1   5  14     2047.10     2066.37     75.61 o
   3   5  14      323.64      334.33     21.63 o
   5   5  14     7847.01     7814.29    111.50 o
   7   5  14      308.83      318.57     23.65 o
   9   5  14     1250.36     1262.89     52.63 o
 -14   6  14       17.54       16.51     26.66 o
 -12   6  14     1574.81     1521.48     77.38 o
 -10   6  14        7.01       14.86     19.58 o
  -8   6  14      903.29      922.70     58.04 o
  -6   6  14      121.76      114.97     19.18 o
  -4   6  14     3910.39     3924.09     57.71 o
  -2   6  14       25.15       19.23     14.67 o
   0   6  14     6877.99     6985.58    169.28 o
   2   6  14      145.30      145.07     20.76 o
   4   6  14      133.05      174.09     17.85 o
   6   6  14      258.15      226.45     25.48 o
   8   6  14      603.02      686.87     41.20 o
 -13   7  14     1248.41     1352.43     56.88 o
 -11   7  14       52.97       58.71     20.15 o
  -9   7  14      941.92      983.73     45.13 o
  -7   7  14       43.94       40.36     17.33 o
  -5   7  14      818.11      824.99     31.29 o
  -3   7  14       19.08       16.46      9.86 o
  -1   7  14       84.25       73.37     23.36 o
   1   7  14        1.73        2.60     18.87 o
   3   7  14      117.39      127.24     21.28 o
   5   7  14     1455.81     1441.09     53.21 o
   7   7  14       50.17       53.67     19.85 o
 -12   8  14        0.14        7.02     16.61 o
 -10   8  14      110.80      144.36     20.09 o
  -8   8  14       56.73      107.11     32.09 o
  -6   8  14       25.23       12.27     25.95 o
  -4   8  14     1045.26     1039.87     77.62 o
  -2   8  14      156.83      171.99     28.78 o
   0   8  14     1389.24     1294.05     70.31 o
   2   8  14      158.08      168.80     39.52 o
   4   8  14      935.24      928.73     45.77 o
  -7   9  14       10.26       44.98     16.66 o
  -5   9  14     1349.04     1349.03     53.94 o
  -3   9  14      456.29      478.94     25.73 o
  -1   9  14       46.24       45.14     18.84 o
   1   9  14      780.90      884.52     46.60 o
 -19   1  15      137.06      149.69     25.01 o
 -17   1  15      270.76      263.93     26.33 o
 -15   1  15      374.06      387.67     28.10 o
 -13   1  15       15.30        6.33     11.39 o
 -11   1  15      265.93      255.51     22.00 o
  -9   1  15       66.35       44.73     12.53 o
  -7   1  15     2818.18     2776.29     54.18 o
  -5   1  15      481.68      515.07     21.20 o
  -3   1  15      354.28      361.38     16.75 o
  -1   1  15      980.17     1004.70     27.34 o
   1   1  15      656.05      658.65     16.27 o
   3   1  15     1287.24     1239.75     23.15 o
   5   1  15     2870.03     2817.00     51.86 o
   7   1  15      126.06      121.95     14.40 o
   9   1  15       29.67       21.02     11.78 o
  11   1  15      185.89      198.34     19.73 o
 -18   2  15      124.90      111.10     20.56 o
 -16   2  15      168.05      158.77     21.22 o
 -14   2  15      843.26      856.52     36.84 o
 -12   2  15      132.00      128.56     16.99 o
 -10   2  15        0.28       -8.91      8.91 o
  -8   2  15      329.14      346.08     22.84 o
  -6   2  15     1147.49     1166.42     35.65 o
  -4   2  15     1461.82     1514.05     34.09 o
  -2   2  15       16.29       12.72      7.50 o
   0   2  15     1591.31     1600.51     31.42 o
   2   2  15      487.53      527.27     19.08 o
   4   2  15        1.79       -0.81      8.36 o
   6   2  15       35.05       31.97      9.57 o
   8   2  15     1193.14     1232.90     34.10 o
  10   2  15      413.04      383.69     23.75 o
 -17   3  15      186.04      161.88     22.28 o
 -15   3  15      907.24      989.32     39.68 o
 -13   3  15     1553.88     1564.70     55.09 o
 -11   3  15       76.66       80.74     14.05 o
  -9   3  15       11.08       24.66     10.66 o
  -7   3  15     1578.76     1550.77     39.82 o
  -5   3  15      216.60      214.84     18.35 o
  -3   3  15        1.81       -3.07      7.50 o
  -1   3  15       52.59       73.25     11.39 o
   1   3  15       18.71       38.86     14.18 o
   3   3  15      493.99      495.87     23.81 o
   5   3  15      404.01      383.46     23.99 o
   7   3  15      123.51      121.48     26.90 o
   9   3  15      514.89      508.94     36.61 o
 -16   4  15      902.23      892.03     64.17 o
 -14   4  15      231.85      287.36     39.87 o
 -12   4  15        0.27        0.75     10.99 o
 -10   4  15       11.83       23.78     11.09 o
  -8   4  15      814.47      762.89     28.10 o
  -6   4  15        0.42        0.63      8.42 o
  -4   4  15       44.10       46.03     11.85 o
  -2   4  15       43.93       44.59     13.51 o
   0   4  15      466.69      479.95     37.04 o
   2   4  15       79.90       81.63     17.09 o
   4   4  15        2.15        1.37     10.97 o
   6   4  15      338.12      352.80     24.24 o
   8   4  15       39.48       15.88     12.58 o
  10   4  15      623.35      629.59     41.12 o
 -15   5  15       61.61       74.32     29.73 o
 -13   5  15      879.71      904.77     61.81 o
 -11   5  15      768.45      741.98     55.91 o
  -9   5  15       64.68       74.55     24.06 o
  -7   5  15        0.99      -13.68     13.68 o
  -5   5  15       10.70       25.95     18.17 o
  -3   5  15      139.94      174.28     14.74 o
  -1   5  15      263.72      250.00     24.17 o
   1   5  15      399.41      390.59     29.36 o
   3   5  15      476.69      525.42     33.78 o
   5   5  15       64.10       52.93     15.11 o
   7   5  15       86.96       94.40     17.14 o
   9   5  15      301.88      345.24     33.00 o
 -14   6  15      753.66      750.01     61.81 o
 -12   6  15       22.70       34.92     25.95 o
 -10   6  15       10.81       -8.97     21.00 o
  -8   6  15      237.61      227.67     34.21 o
  -6   6  15       35.02       35.85     15.93 o
  -4   6  15      335.49      306.50     26.42 o
  -2   6  15       21.99       18.12     14.41 o
   0   6  15      632.12      591.23     35.53 o
   2   6  15        5.64        1.99     14.68 o
   4   6  15      340.51      326.05     41.76 o
   6   6  15        0.81       -2.36     22.88 o
 -13   7  15        1.22        3.44     19.31 o
 -11   7  15       63.18       72.51     21.90 o
  -9   7  15       24.16       16.29     16.25 o
  -7   7  15       17.85       27.82     22.29 o
  -5   7  15       24.89       16.59     15.04 o
  -3   7  15      755.72      702.23     38.42 o
  -1   7  15      820.82      817.72     58.04 o
   1   7  15      322.24      391.64     44.59 o
   3   7  15      168.47      175.29     34.45 o
   5   7  15       13.93       18.40     25.48 o
 -10   8  15      346.81      336.19     46.71 o
  -8   8  15        0.13        0.94     27.84 o
  -6   8  15      375.86      401.78     47.18 o
  -4   8  15      240.48      275.56     39.40 o
  -2   8  15      309.10      264.94     39.16 o
   0   8  15      526.24      544.99     51.43 o
   2   8  15        7.23       -4.01     22.65 o
  -5   9  15      239.79      231.62     24.17 o
  -3   9  15      618.10      620.06     33.41 o
 -18   0  16      524.80      539.56     50.25 o
 -16   0  16      436.69      421.36     43.41 o
 -14   0  16       60.83       75.50     22.88 o
 -12   0  16      966.53      983.10     53.55 o
 -10   0  16     1594.78     1526.91     62.28 o
  -8   0  16       95.97       99.80     21.23 o
  -6   0  16     4744.18     4614.69    100.98 o
  -4   0  16        6.02       -7.31      9.97 o
  -2   0  16     1821.57     1718.38     46.28 o
   0   0  16      294.63      297.28     17.41 o
   2   0  16      151.24      150.93     19.60 o
   4   0  16     5135.75     5292.14     68.49 o
   6   0  16      213.51      225.90     23.41 o
   8   0  16      559.94      482.22     42.35 o
  10   0  16      391.99      463.62     37.33 o
 -17   1  16      282.61      274.99     30.20 o
 -15   1  16      266.60      254.10     23.12 o
 -13   1  16      397.43      376.79     27.30 o
 -11   1  16      115.16      110.36     16.48 o
  -9   1  16      700.80      625.04     31.14 o
  -7   1  16       96.47       86.11     14.01 o
  -5   1  16     9298.70     9318.98     82.72 o
  -3   1  16     1414.74     1557.42     30.83 o
  -1   1  16      472.77      461.53     16.05 o
   1   1  16      269.69      286.40     13.96 o
   3   1  16       31.08       51.00      9.62 o
   5   1  16     2765.50     2745.16     40.20 o
   7   1  16     1320.17     1361.97     35.12 o
   9   1  16      660.44      697.37     29.31 o
 -18   2  16       52.42       41.81     19.23 o
 -16   2  16        0.60       -8.53     12.81 o
 -14   2  16      362.68      336.60     26.74 o
 -12   2  16      160.19      154.25     18.00 o
 -10   2  16      141.64      153.52     17.13 o
  -8   2  16     2488.53     2430.48     52.33 o
  -6   2  16     2230.78     2203.03     49.87 o
  -4   2  16        1.04       -1.39      7.94 o
  -2   2  16     1302.97     1200.39     25.58 o
   0   2  16     5347.30     5241.29     82.46 o
   2   2  16     1488.91     1450.77     34.00 o
   4   2  16       12.21        2.15     10.40 o
   6   2  16      281.89      268.20     20.45 o
   8   2  16      755.78      765.59     33.90 o
  10   2  16      628.21      594.46     32.81 o
 -17   3  16     1496.05     1504.85     51.36 o
 -15   3  16      110.10      111.10     18.46 o
 -13   3  16     3745.71     3663.66     68.42 o
 -11   3  16       73.35       90.44     17.46 o
  -9   3  16     1286.33     1244.78     38.41 o
  -7   3  16        0.78       10.94     10.52 o
  -5   3  16      292.60      315.70     22.56 o
  -3   3  16      277.52      254.71     17.41 o
  -1   3  16      585.06      564.17     44.17 o
   1   3  16       92.63      110.03     18.17 o
   3   3  16       96.10      113.40     19.35 o
   5   3  16      687.96      657.68     26.88 o
   7   3  16      918.00      880.92     42.23 o
   9   3  16      222.28      225.58     23.15 o
 -16   4  16     1087.29     1078.65     72.19 o
 -14   4  16      219.39      173.64     35.15 o
 -12   4  16        6.97       -6.13     20.53 o
 -10   4  16      265.54      239.60     26.31 o
  -8   4  16     1162.75     1145.55     35.00 o
  -6   4  16     1082.84     1101.99     57.45 o
  -4   4  16     1281.29     1310.34     33.35 o
  -2   4  16      210.03      187.07     21.41 o
   0   4  16       69.27       89.01     16.68 o
   2   4  16      949.63      941.98     41.79 o
   4   4  16      599.57      588.16     35.70 o
   6   4  16      614.11      634.89     40.28 o
   8   4  16       93.14      107.12     16.11 o
 -15   5  16       51.88       31.85     24.30 o
 -13   5  16     1249.01     1222.56     73.61 o
 -11   5  16      637.12      595.71     51.67 o
  -9   5  16      533.78      469.49     47.89 o
  -7   5  16      322.25      314.25     38.46 o
  -5   5  16     1477.29     1483.26     70.78 o
  -3   5  16     6639.25     6658.98     68.41 o
  -1   5  16      636.10      678.09     53.08 o
   1   5  16      648.29      622.55     36.14 o
   3   5  16      511.74      487.52     34.23 o
   5   5  16      810.61      775.09     42.28 o
   7   5  16       96.80       82.07     22.35 o
 -14   6  16       12.92       -6.37     25.24 o
 -12   6  16      956.10      914.21     66.77 o
 -10   6  16      502.68      545.69     53.32 o
  -8   6  16      804.00      814.65     59.69 o
  -6   6  16      376.49      367.36     31.02 o
  -4   6  16      173.72      165.73     22.35 o
  -2   6  16       18.63       20.08     15.17 o
   0   6  16     1255.58     1303.51     50.54 o
   2   6  16      991.79      990.38     62.17 o
   4   6  16      122.43      134.71     33.03 o
   6   6  16      975.45     1054.58     71.72 o
 -11   7  16      202.89      187.31     27.69 o
  -9   7  16      568.41      610.81     38.87 o
  -7   7  16       75.01       99.81     20.47 o
  -5   7  16       41.74       46.49     18.34 o
  -3   7  16      164.86      167.85     24.44 o
  -1   7  16       11.79       30.91     24.77 o
   1   7  16      216.70      231.21     38.22 o
   3   7  16      274.97      257.39     40.58 o
  -8   8  16     1742.33     1818.98     87.53 o
  -6   8  16      393.07      441.42     51.90 o
  -4   8  16      908.99      936.39     66.29 o
  -2   8  16       16.80       27.13     25.72 o
   0   8  16        0.16        3.54     23.83 o
 -17   1  17       20.66       19.38     16.10 o
 -15   1  17       59.30       53.64     17.29 o
 -13   1  17       54.86       62.41     15.23 o
 -11   1  17      710.19      699.82     33.71 o
  -9   1  17     1579.11     1527.18     44.47 o
  -7   1  17      148.61      155.87     17.57 o
  -5   1  17      905.12      821.84     34.45 o
  -3   1  17      311.20      311.88     19.72 o
  -1   1  17      100.09       84.66      9.64 o
   1   1  17      289.34      277.82     14.19 o
   3   1  17      325.97      323.71     19.60 o
   5   1  17      103.99       98.74     16.66 o
   7   1  17     1459.54     1504.08     44.28 o
   9   1  17       60.90       55.93     14.92 o
 -16   2  17       45.92       36.75     16.48 o
 -14   2  17       34.05       14.16     12.75 o
 -12   2  17        5.89        1.13     12.55 o
 -10   2  17       55.75       51.93     15.10 o
  -8   2  17      563.42      546.32     28.78 o
  -6   2  17        2.43        6.76     10.51 o
  -4   2  17      315.70      304.04     19.35 o
  -2   2  17        0.58       -2.40      7.37 o
   0   2  17      264.37      290.83     20.52 o
   2   2  17      226.40      226.35     23.89 o
   4   2  17       14.13       -4.66     13.53 o
   6   2  17      482.45      518.56     50.49 o
   8   2  17        0.00        5.18     17.55 o
 -17   3  17       52.28       51.49     18.44 o
 -15   3  17      431.98      397.27     30.27 o
 -13   3  17       21.20       32.83     14.27 o
 -11   3  17        4.00       -0.18     11.36 o
  -9   3  17      433.43      412.47     26.13 o
  -7   3  17      139.10      108.99     16.52 o
  -5   3  17      170.06      184.60     15.85 o
  -3   3  17       85.25       90.75     13.17 o
  -1   3  17       35.16       28.23     11.03 o
   1   3  17      154.66      160.69     21.25 o
   3   3  17        0.01       10.84     14.14 o
   5   3  17      810.85      782.95     29.73 o
   7   3  17      176.04      167.12     24.44 o
 -16   4  17     1110.65     1080.77     73.84 o
 -14   4  17      723.75      812.53     62.76 o
 -12   4  17       51.28       38.22     24.06 o
 -10   4  17      477.36      426.63     25.09 o
  -8   4  17       60.35       72.03     14.09 o
  -6   4  17       64.44       74.80     14.63 o
  -4   4  17      117.79       77.46     12.87 o
  -2   4  17      408.10      368.79     38.22 o
   0   4  17      189.81      202.11     22.94 o
   2   4  17      220.30      214.94     24.92 o
   4   4  17       95.35      105.91     21.42 o
   6   4  17       61.92       32.36     20.34 o
   8   4  17       26.56        0.47     26.66 o
 -15   5  17       14.49        3.54     24.06 o
 -13   5  17      307.99      326.52     45.06 o
 -11   5  17      180.96      121.27     30.91 o
  -9   5  17      290.11      307.17     38.93 o
  -7   5  17       37.29       49.78     25.48 o
  -5   5  17      239.96      221.53     35.62 o
  -3   5  17      387.44      406.69     22.53 o
  -1   5  17       23.19       13.03     14.82 o
   1   5  17      754.12      758.71     41.44 o
   3   5  17      222.76      180.62     24.93 o
   5   5  17      382.14      395.49     34.17 o
 -12   6  17      565.09      544.51     54.97 o
 -10   6  17      119.74      136.60     32.09 o
  -8   6  17       15.68       -7.08     22.65 o
  -6   6  17      143.71      140.02     22.29 o
  -4   6  17      171.28      158.89     24.10 o
  -2   6  17      885.22      892.08     69.36 o
   0   6  17      229.42      253.12     28.19 o
   2   6  17      902.47      878.12     45.92 o
   4   6  17       93.70      105.22     32.79 o
 -11   7  17     1281.13     1245.23     55.85 o
  -9   7  17        0.56        3.15     15.85 o
  -7   7  17      245.06      273.49     29.12 o
  -5   7  17      110.34       90.01     22.10 o
  -3   7  17        4.48       -9.85     16.18 o
  -1   7  17      236.88      188.03     35.15 o
   1   7  17       14.03        2.83     21.00 o
   3   7  17       45.60       42.23     28.31 o
  -4   8  17        0.25       11.80     25.48 o
  -2   8  17        1.40        1.42     24.77 o
 -16   0  18      112.34      123.62     30.43 o
 -14   0  18       35.01       60.87     24.30 o
 -12   0  18       59.96       31.14     21.47 o
 -10   0  18     1228.37     1232.47     61.81 o
  -8   0  18        1.95        6.84     15.57 o
  -6   0  18     5866.99     5704.43    120.32 o
  -4   0  18      104.06      118.84     18.15 o
  -2   0  18      279.69      300.46     24.77 o
   0   0  18      126.59      119.36     19.25 o
   2   0  18      739.94      690.98     36.52 o
   4   0  18      217.82      232.15     37.51 o
   6   0  18      747.34      782.33     62.05 o
   8   0  18      199.72      238.28     40.58 o
 -17   1  18        5.92       21.02     16.57 o
 -15   1  18      531.37      584.54     34.77 o
 -13   1  18      624.45      609.71     35.62 o
 -11   1  18     2724.65     2695.33     61.93 o
  -9   1  18      280.82      292.80     24.43 o
  -7   1  18      573.77      570.52     30.24 o
  -5   1  18      158.86      146.78     15.23 o
  -3   1  18      587.79      548.28     24.92 o
  -1   1  18      356.71      405.06     23.11 o
   1   1  18     1799.60     1752.30     43.39 o
   3   1  18      840.64      812.87     40.62 o
   5   1  18      250.03      281.69     41.99 o
   7   1  18        9.86       18.17     28.08 o
 -16   2  18      923.18      990.29     44.00 o
 -14   2  18       46.38       59.16     16.72 o
 -12   2  18       88.79       99.56     17.97 o
 -10   2  18      320.27      320.98     25.80 o
  -8   2  18      708.10      710.65     32.78 o
  -6   2  18      400.45      440.50     23.00 o
  -4   2  18      141.73      124.55     14.69 o
  -2   2  18      737.78      705.72     28.34 o
   0   2  18       40.50       73.30     13.88 o
   2   2  18      214.66      207.30     23.20 o
   4   2  18      174.84      184.03     17.82 o
   6   2  18       38.62       77.15     31.14 o
   8   2  18       57.69       39.87     29.96 o
 -15   3  18      179.99      189.78     22.73 o
 -13   3  18      210.89      206.80     21.54 o
 -11   3  18     1018.82     1019.02     39.68 o
  -9   3  18      137.81      127.23     18.08 o
  -7   3  18      520.03      498.07     28.37 o
  -5   3  18      246.11      236.27     18.43 o
  -3   3  18      865.14      862.89     30.56 o
  -1   3  18       91.12      111.17     15.46 o
   1   3  18      295.56      288.91     27.09 o
   3   3  18       19.35       16.51     16.59 o
   5   3  18     1102.39     1137.99     50.88 o
   7   3  18     1202.35     1286.77     45.25 o
 -14   4  18        0.51       -4.25     23.12 o
 -12   4  18      119.00      131.88     32.09 o
 -10   4  18      546.93      544.99     49.54 o
  -8   4  18      114.36      101.29     15.97 o
  -6   4  18      142.64      129.25     17.46 o
  -4   4  18        0.90       15.44     11.11 o
  -2   4  18       28.57       24.43     11.07 o
   0   4  18        0.47        6.73     14.37 o
   2   4  18      501.07      541.27     36.28 o
   4   4  18     1114.02     1116.47     50.55 o
   6   4  18      680.50      740.25     51.55 o
 -13   5  18       26.32       10.85     22.65 o
 -11   5  18      348.77      356.95     45.77 o
  -9   5  18      222.34      188.74     34.45 o
  -7   5  18     1737.60     1756.93     82.34 o
  -5   5  18      552.90      510.22     35.34 o
  -3   5  18     3076.80     2892.70     98.62 o
  -1   5  18       86.94       70.09     19.28 o
   1   5  18     1413.81     1364.80     78.92 o
   3   5  18     1192.19     1151.58     52.22 o
   5   5  18      270.47      279.61     30.74 o
 -12   6  18      105.88       76.91     32.32 o
 -10   6  18       17.56       19.82     22.41 o
  -8   6  18      369.32      406.26     50.02 o
  -6   6  18      524.04      503.23     50.02 o
  -4   6  18     1163.23     1100.21     49.08 o
  -2   6  18      148.79      188.37     20.57 o
   0   6  18      721.59      737.19     42.59 o
   2   6  18      869.72      913.95     47.96 o
  -9   7  18      222.10      295.67     31.44 o
  -7   7  18      235.37      245.26     28.52 o
  -5   7  18      129.52      129.91     26.54 o
  -3   7  18     1124.76     1106.06     59.81 o
  -1   7  18      113.99       48.60     29.49 o
   1   7  18      201.36      169.87     38.22 o
 -15   1  19      159.40      165.41     22.93 o
 -13   1  19       43.50       34.29     15.49 o
 -11   1  19        0.02      -12.07     12.07 o
  -9   1  19      255.00      234.26     22.64 o
  -7   1  19       51.47       58.76     13.51 o
  -5   1  19      308.68      337.79     22.15 o
  -3   1  19      201.26      186.28     17.46 o
  -1   1  19      264.78      278.27     20.55 o
   1   1  19      412.48      390.50     24.88 o
   3   1  19      645.31      623.94     27.75 o
   5   1  19        0.26       14.39     24.06 o
   7   1  19        9.28       14.16     28.78 o
 -16   2  19       62.15       66.59     18.31 o
 -14   2  19      367.18      394.44     30.30 o
 -12   2  19      235.48      251.55     24.11 o
 -10   2  19       85.41      107.74     18.52 o
  -8   2  19      220.61      221.77     22.34 o
  -6   2  19     1999.37     1882.13     43.30 o
  -4   2  19       57.81       62.28     13.00 o
  -2   2  19      474.57      474.40     25.25 o
   0   2  19       24.75       11.71     11.58 o
   2   2  19       56.77       51.63     18.66 o
   4   2  19      191.90      175.72     18.98 o
   6   2  19      162.83      133.77     34.45 o
 -15   3  19      116.64      120.22     20.35 o
 -13   3  19      143.41      144.95     26.42 o
 -11   3  19      304.22      315.76     26.84 o
  -9   3  19     1161.46     1136.79     41.25 o
  -7   3  19        0.07       -4.42     11.75 o
  -5   3  19       71.55       72.32     13.73 o
  -3   3  19      136.16      111.85     15.71 o
  -1   3  19        1.64        9.33      9.29 o
   1   3  19        7.32        9.22     14.91 o
   3   3  19       13.43        9.05     19.11 o
   5   3  19      594.02      589.71     40.96 o
 -14   4  19     1274.15     1214.07     75.02 o
 -12   4  19       27.15       29.02     23.59 o
 -10   4  19       49.72       33.27     25.01 o
  -8   4  19      595.88      597.03     31.14 o
  -6   4  19      612.28      592.44     26.59 o
  -4   4  19      257.45      258.91     20.50 o
  -2   4  19        1.96        7.52     10.81 o
   0   4  19       33.49       30.34     16.54 o
   2   4  19       20.35       16.62     16.66 o
   4   4  19       45.28       63.50     22.08 o
 -13   5  19       92.62       88.00     33.03 o
 -11   5  19      500.43      511.72     55.21 o
  -9   5  19       41.01       54.73     27.84 o
  -7   5  19       52.16       51.43     27.60 o
  -5   5  19      111.68      124.46     28.55 o
  -3   5  19       70.05      104.65     20.99 o
  -1   5  19        0.68        6.02     15.91 o
   1   5  19      162.72      151.93     27.49 o
   3   5  19      101.37       73.84     21.73 o
 -10   6  19      265.17      236.87     39.40 o
  -8   6  19      202.05      196.76     36.33 o
  -6   6  19      527.75      512.17     37.85 o
  -4   6  19       98.85       75.75     20.73 o
  -2   6  19      748.46      727.84     30.63 o
   0   6  19        3.49       -5.62     16.55 o
   2   6  19      516.09      480.58     55.21 o
  -7   7  19        0.97       26.90     29.02 o
  -5   7  19      810.95      782.39     45.79 o
  -3   7  19      529.79      499.41     72.78 o
 -16   0  20      940.08      979.32     65.35 o
 -14   0  20     1564.87     1565.36     75.50 o
 -12   0  20      246.25      257.39     34.68 o
 -10   0  20      873.44      887.31     56.39 o
  -8   0  20        6.01        4.72     18.87 o
  -6   0  20        6.84       -2.60     17.46 o
  -4   0  20      634.73      660.83     49.54 o
  -2   0  20       94.06      118.43     27.84 o
   0   0  20       88.02       76.44     26.42 o
   2   0  20     2024.46     2131.29     46.42 o
   4   0  20     1107.73     1171.13     72.43 o
   6   0  20     4795.24     5113.91    150.28 o
 -15   1  20        6.29       18.76     16.60 o
 -13   1  20       21.57        6.96     14.35 o
 -11   1  20       64.48       64.31     17.08 o
  -9   1  20        7.87       11.30     13.30 o
  -7   1  20     1234.56     1232.30     48.01 o
  -5   1  20      963.29      865.21     31.87 o
  -3   1  20      989.51      979.87     34.50 o
  -1   1  20       42.17       73.24     14.57 o
   1   1  20      622.06      561.35     23.26 o
   3   1  20      189.79      231.14     19.96 o
   5   1  20      428.01      445.66     53.32 o
 -14   2  20       35.38       22.12     15.88 o
 -12   2  20      818.26      853.58     58.98 o
 -10   2  20      175.50      165.91     20.84 o
  -8   2  20       17.15       17.14     13.55 o
  -6   2  20       56.61       25.66     12.66 o
  -4   2  20       18.34       28.73     12.41 o
  -2   2  20      371.42      404.00     24.91 o
   0   2  20      207.20      179.04     15.80 o
   2   2  20       83.39      114.95     22.19 o
   4   2  20        4.29       -5.46     16.04 o
 -13   3  20       13.29       11.17     13.77 o
 -11   3  20      249.11      250.70     24.01 o
  -9   3  20      125.13      105.66     25.48 o
  -7   3  20      649.84      685.85     29.23 o
  -5   3  20       15.15       17.96     12.36 o
  -3   3  20      497.50      474.68     25.97 o
  -1   3  20       91.32       83.00     12.34 o
   1   3  20      631.17      640.42     39.80 o
   3   3  20      319.30      319.63     32.01 o
 -12   4  20      435.14      469.02     52.61 o
 -10   4  20      976.26      980.98     67.47 o
  -8   4  20       15.86        2.39     12.83 o
  -6   4  20      671.44      698.62     29.81 o
  -4   4  20       71.15       65.47     15.10 o
  -2   4  20      472.82      523.01     44.24 o
   0   4  20       65.15       74.65     20.57 o
   2   4  20      551.39      583.66     40.90 o
 -11   5  20      127.37      164.44     37.04 o
  -9   5  20        5.37      -22.88     22.88 o
  -7   5  20      542.24      603.39     47.77 o
  -5   5  20      220.55      186.46     26.11 o
  -3   5  20        6.15       15.73     16.49 o
  -1   5  20      552.63      606.13     29.48 o
   1   5  20       37.34       37.70     19.82 o
  -8   6  20      116.20      106.87     34.45 o
  -6   6  20     1352.02     1258.40     55.63 o
  -4   6  20        3.27        8.35     17.40 o
  -2   6  20     3141.33     3118.00     83.75 o
 -15   1  21        0.91       -1.37     15.55 o
 -13   1  21       20.74       16.66     23.00 o
 -11   1  21      177.83      188.87     23.19 o
  -9   1  21     1238.84     1228.28     46.23 o
  -7   1  21      365.03      346.27     28.66 o
  -5   1  21       24.69       -1.70     13.26 o
  -3   1  21      161.32      170.62     18.75 o
  -1   1  21       32.36       33.77     14.04 o
   1   1  21      331.36      328.01     19.66 o
   3   1  21      379.89      409.40     36.01 o
 -14   2  21        1.15       -0.16     15.45 o
 -12   2  21        2.57       -4.95     13.67 o
 -10   2  21       80.87       90.97     18.27 o
  -8   2  21      220.56      169.25     18.72 o
  -6   2  21        9.56        5.70     10.82 o
  -4   2  21      171.54      171.14     18.65 o
  -2   2  21      597.87      565.16     29.31 o
   0   2  21      735.54      761.07     26.94 o
   2   2  21      229.16      241.10     29.36 o
   4   2  21       22.91       21.94     25.72 o
 -13   3  21        2.06       10.05     15.34 o
 -11   3  21       14.70       17.36     15.38 o
  -9   3  21       12.35        3.00     13.83 o
  -7   3  21      307.50      307.05     23.07 o
  -5   3  21      112.96      100.46     16.31 o
  -3   3  21       68.75       52.85     15.05 o
  -1   3  21      551.20      604.66     39.58 o
   1   3  21        4.57      -14.41     16.23 o
   3   3  21      697.38      688.43     45.19 o
 -12   4  21        1.45        5.19     26.19 o
 -10   4  21        0.00       10.62     21.71 o
  -8   4  21      108.32      119.80     23.24 o
  -6   4  21       37.72       27.11     13.24 o
  -4   4  21       18.50       23.51     13.40 o
  -2   4  21      129.21       90.31     21.69 o
   0   4  21       14.01       29.08     13.41 o
  -9   5  21        5.65       -7.08     22.88 o
  -7   5  21       53.21       55.69     23.12 o
  -5   5  21        0.81        3.70     16.88 o
  -3   5  21       83.26       83.83     23.43 o
  -1   5  21      617.74      607.05     29.62 o
 -12   0  22        0.35        0.47     20.05 o
 -10   0  22      354.34      396.35     45.06 o
  -8   0  22     1489.37     1381.34     71.25 o
  -6   0  22      259.22      203.60     34.68 o
  -4   0  22      302.17      345.39     41.29 o
  -2   0  22      179.26      153.12     33.03 o
   0   0  22      605.92      609.87     55.44 o
   2   0  22      968.69     1026.74     70.54 o
 -13   1  22       60.19       36.09     17.53 o
 -11   1  22      227.08      259.07     26.82 o
  -9   1  22       67.08       86.65     19.07 o
  -7   1  22     2715.12     2563.64     66.51 o
  -5   1  22      583.31      590.61     37.03 o
  -3   1  22      536.83      549.37     36.43 o
  -1   1  22      103.63      112.31     21.10 o
   1   1  22        3.86       -2.83     16.52 o
 -12   2  22      532.50      546.09     35.14 o
 -10   2  22      540.79      561.91     42.82 o
  -8   2  22      372.92      393.78     31.78 o
  -6   2  22        3.37        6.40     12.98 o
  -4   2  22      795.61      773.63     37.71 o
  -2   2  22      473.81      480.41     29.13 o
   0   2  22      280.00      326.94     25.66 o
   2   2  22       51.03       50.17     15.65 o
 -11   3  22        5.65        3.02     14.44 o
  -9   3  22      247.09      219.63     20.43 o
  -7   3  22     1030.18     1035.95     37.26 o
  -5   3  22        5.59       18.48     13.11 o
  -3   3  22      270.97      257.22     22.83 o
  -1   3  22       24.25       14.27     18.52 o
   1   3  22       88.30       85.61     17.68 o
 -10   4  22       71.44       69.60     31.38 o
  -8   4  22        4.42       14.45     18.74 o
  -6   4  22       37.23       33.70     14.29 o
  -4   4  22       19.89        6.76     12.93 o
  -2   4  22        1.71       -7.70     23.24 o
 -11   1  23      435.04      396.53     32.92 o
  -9   1  23       61.89       49.99     29.96 o
  -7   1  23      803.70      747.60     41.54 o
  -5   1  23      407.24      376.65     31.45 o
  -3   1  23       15.98       12.29     16.48 o
  -1   1  23        1.37       14.97     17.59 o
 -10   2  23       59.84       49.28     18.29 o
  -8   2  23        7.65      -14.76     14.76 o
  -6   2  23      264.48      187.90     25.00 o
  -4   2  23        9.98        2.09     16.19 o
  -2   2  23        2.92       22.68     14.86 o
  -9   3  23      172.36      174.98     25.13 o
  -7   3  23        0.03        4.02     13.25 o
  -5   3  23       34.54       20.27     14.36 o
  -3   3  23       70.34       66.53     17.66 o
  -8   0  24        0.04       -1.89     25.01 o
  -6   0  24      195.55      260.46     40.58 o
  -4   0  24       16.22        9.20     23.83 o
  -7   1  24       19.12       20.09     18.52 o
  -5   1  24      704.35      784.69     47.07 o
 
